# Supplementary material for: Crystal structure of di­chlorido­(1,2-phenyl­enedi­amine-κ2 N,N′)platinum(II)
Source: Acta Crystallogr E Crystallogr Commun. 2017 Jun 13;73(Pt 7):1009–12. doi: 10.1107/S2056989017008477 (PMC5499279; doi:10.1107/S2056989017008477)
Supplement: Supplementary file 1 [file e-73-01009-sup1.cif]

##############################################################################
#                                                                            #
# This CIF contains the data in a paper accepted for publication in          #
# Acta Crystallographica Section E. It conforms to the requirements of       #
# Notes for Authors for Acta Crystallographica Section E, and has been       #
# peer reviewed under the auspices of the IUCr Commission on Journals.       #
#                                                                            #
# Full details of the Crystallographic Information File format               #
# are given in the paper "The Crystallographic Information File (CIF):       #
# a New Standard Archive File for Crystallography" by S. R. Hall, F. H.      #
# Allen and I. D. Brown [Acta Cryst. (1991), A47, 655-685].                  #
#                                                                            #
# The current version of the core CIF dictionary is obtainable from          #
# ftp://ftp.iucr.org/pub/cif_core.dic.                                       #
#                                                                            #
# Software is freely available for graphical display of the structure(s)     #
# in this CIF. For information consult the CIF software page                 #
# http://www.iucr.org/resources/cif/software.                                #
#                                                                            #
# This file may be used for bona fide research purposes within the           #
# scientific community so long as proper attribution is given to the journal # 
# article from which it was obtained.                                        #
#                                                                            #
##############################################################################
data_global
_audit_creation_method     SHELXL97
_journal_date_recd_electronic     2017-05-31
_journal_date_accepted     2017-06-07
_journal_name_full     'Acta Crystallographica, Section E'
_journal_year     2017
_journal_volume     73
_journal_issue      7
_journal_page_first     1009
_journal_page_last     1012
_journal_paper_category     GM
_journal_paper_doi     10.1107/S2056989017008477
_journal_coeditor_code     WM5396
_publ_contact_author_name     'Nobuyuki Matushita'
_publ_contact_author_address
; Department of Chemistry & Research Center for Smart Molecules,
  Rikkyo University,
  Nishi-Ikebukuro 3-34-1, Toshima-ku, Tokyo
  171-8501
  Japan
;
_publ_contact_author_email     cnmatsu@rikkyo.ac.jp
_publ_contact_author_fax     '81 3 3985 4640'
_publ_contact_author_phone     '81 3 3985 4640'
_publ_section_title
;
Crystal structure of
dichlorido(1,2-phenylenediamine-\k^2^<i>N</i>,<i>N</i>')platinum(II)
;
loop_
    _publ_author_name
    _publ_author_address
    'Konno, Yosuke'
; Department of Chemistry,
  Graduate School of Arts and Sciences,
  The University of Tokyo,
  Komaba 3-8-1, Meguro-ku, Tokyo
  153-8902
  Japan
;
    'Matsushita, Nobuyuki'
; Department of Chemistry & Research Center for Smart Molecules,
  Rikkyo University,
  Nishi-Ikebukuro 3-34-1, Toshima-ku, Tokyo
  171-8501
  Japan
;
_publ_section_synopsis
;
In the crystal structure of the title compound, almost planar
[PtCl~2~{(C~6~H~4~)(NH~2~)~2~}] molecules are stacked into columns along the
<i>c</i> axis, suggesting Pt...Pt interactions.
;
data_I
_database_code_depnum_ccdc_archive     'CCDC 1055177'
_chemical_name_systematic
;
Dichlorido(1,2-phenylenediamine-\k^2^<i>N</i>,<i>N</i>')platinum(II)
;
_chemical_formula_moiety     'C6 H8 Cl2 N2 Pt'
_chemical_formula_sum     'C6 H8 Cl2 N2 Pt'
_chemical_formula_iupac     '[Pt Cl2 (C6 H8 N2)]'
_chemical_formula_weight     374.13
_chemical_melting_point     ?
_symmetry_cell_setting     monoclinic
_symmetry_space_group_name_H-M     'P 2/c'
_symmetry_space_group_name_Hall     '-P 2yc'
loop_
    _symmetry_equiv_pos_as_xyz
    'x, y, z'
    '-x, y, -z+1/2'
    '-x, -y, -z'
    'x, -y, z-1/2'
_cell_length_a     7.087(2)
_cell_length_b     10.446(3)
_cell_length_c     6.6920(16)
_cell_angle_alpha     90.00
_cell_angle_beta     116.61(2)
_cell_angle_gamma     90.00
_cell_volume     442.9(2)
_cell_formula_units_Z     2
_cell_measurement_reflns_used     12924
_cell_measurement_theta_min     1.95
_cell_measurement_theta_max     32.57
_cell_measurement_temperature     296(2)
_exptl_crystal_description     'needle'
_exptl_crystal_colour     'pale brown'
_exptl_crystal_size_max     0.255
_exptl_crystal_size_mid     0.127
_exptl_crystal_size_min     0.073
_exptl_crystal_density_diffrn     2.805
_exptl_crystal_density_meas     ?
_exptl_crystal_density_method     'not measured'
_exptl_crystal_F_000     340
_exptl_absorpt_coefficient_mu     16.377
_exptl_absorpt_correction_type     multi-scan
_exptl_absorpt_process_details
;
(<i>ABSCOR</i>; Higashi, 1995)
;
_exptl_absorpt_correction_T_min     0.116
_exptl_absorpt_correction_T_max     0.304
_diffrn_ambient_temperature     296(2)
_diffrn_radiation_type     'Mo K\a'
_diffrn_radiation_wavelength     0.71075
_diffrn_radiation_source     'X-ray sealed tube'
_diffrn_radiation_monochromator     graphite
_diffrn_measurement_device_type     'Rigaku R-AXIS RAPID imaging-plate'
_diffrn_measurement_method     \w
_diffrn_detector_area_resol_mean     10.00
_diffrn_reflns_number     10875
_diffrn_reflns_av_R_equivalents     0.0295
_diffrn_reflns_av_sigmaI/netI     0.0133
_diffrn_reflns_theta_min     3.22
_diffrn_reflns_theta_max     32.57
_diffrn_reflns_theta_full     32.57
_diffrn_measured_fraction_theta_max     0.982
_diffrn_measured_fraction_theta_full     0.982
_diffrn_reflns_limit_h_min     -10
_diffrn_reflns_limit_h_max     10
_diffrn_reflns_limit_k_min     -15
_diffrn_reflns_limit_k_max     15
_diffrn_reflns_limit_l_min     -10
_diffrn_reflns_limit_l_max     8
_refine_special_details
;
 Refinement of F^2^ against ALL reflections.  The weighted R-factor wR and
 goodness of fit S are based on F^2^, conventional R-factors R are based
 on F, with F set to zero for negative F^2^. The threshold expression of
 F^2^ > 2sigma(F^2^) is used only for calculating R-factors(gt) etc. and is
 not relevant to the choice of reflections for refinement.  R-factors based
 on F^2^ are statistically about twice as large as those based on F, and R-
 factors based on ALL data will be even larger.
;
_reflns_number_total     1587
_reflns_number_gt     1480
_reflns_threshold_expression     F^2^>2\s(F^2^)
_refine_ls_structure_factor_coef     Fsqd
_refine_ls_matrix_type     full
_refine_ls_R_factor_all     0.0359
_refine_ls_R_factor_gt     0.0341
_refine_ls_wR_factor_gt     0.0978
_refine_ls_wR_factor_ref     0.0991
_refine_ls_goodness_of_fit_ref     1.179
_refine_ls_restrained_S_all     1.179
_refine_ls_number_reflns     1587
_refine_ls_number_parameters     52
_refine_ls_number_restraints     0
_refine_ls_hydrogen_treatment     constr
_refine_ls_weighting_scheme     calc
_refine_ls_weighting_details
         'calc w=1/[\s^2^(Fo^2^)+(0.0669P)^2^+0.3105P] where P=(Fo^2^+2Fc^2^)/3'
_atom_sites_solution_hydrogens     geom
_atom_sites_solution_primary     direct
_atom_sites_solution_secondary     difmap
_refine_ls_shift/su_max     0.001
_refine_ls_shift/su_mean     0.000
_refine_diff_density_max     4.621
_refine_diff_density_min     -1.744
_refine_ls_extinction_method
;
SHELXL97 (Sheldrick, 2008)
;
_refine_ls_extinction_coef     0.0039(12)
_refine_ls_extinction_expression
                                  'Fc^*^=kFc[1+0.001xFc^2^\l^3^/sin(2\q)]^-1/4^'
loop_
    _atom_type_symbol
    _atom_type_description
    _atom_type_scat_dispersion_real
    _atom_type_scat_dispersion_imag
    _atom_type_scat_source
    'C' 'C' 0.0033 0.0016
                         'International Tables Vol C Tables 4.2.6.8 and 6.1.1.4'
    'H' 'H' 0.0000 0.0000
                         'International Tables Vol C Tables 4.2.6.8 and 6.1.1.4'
    'N' 'N' 0.0061 0.0033
                         'International Tables Vol C Tables 4.2.6.8 and 6.1.1.4'
    'Cl' 'Cl' 0.1484 0.1585
                         'International Tables Vol C Tables 4.2.6.8 and 6.1.1.4'
    'Pt' 'Pt' -1.7033 8.3905
                         'International Tables Vol C Tables 4.2.6.8 and 6.1.1.4'
_computing_data_collection
;
RAPID-AUTO (Rigaku, 1998)
;
_computing_cell_refinement
;
RAPID-AUTO (Rigaku, 1998)
;
_computing_data_reduction
;
RAPID-AUTO (Rigaku, 1998)
;
_computing_structure_solution
;
SIR92 (Altomare <i>et al.</i>,  1994)
;
_computing_structure_refinement
;
SHELXL97 (Sheldrick, 2008)
;
_computing_molecular_graphics
;
DIAMOND (Brandenburg, 2017)
;
_computing_publication_material
;
SHELXL97 (Sheldrick, 2008) and publCIF (Westrip, 2010)
;
loop_
    _atom_site_type_symbol
    _atom_site_label
    _atom_site_fract_x
    _atom_site_fract_y
    _atom_site_fract_z
    _atom_site_U_iso_or_equiv
    _atom_site_adp_type
    _atom_site_calc_flag
    _atom_site_refinement_flags
    _atom_site_occupancy
    _atom_site_symmetry_multiplicity
    _atom_site_disorder_assembly
    _atom_site_disorder_group
    Pt Pt1 0.5000 0.504875(16) 0.2500 0.03029(13) Uani d S 1 2 . .
    Cl Cl1 0.23327(19) 0.65687(13) 0.1392(2) 0.0429(3) Uani d . 1 1 . .
    N N1 0.2863(7) 0.3592(4) 0.1666(8) 0.0407(9) Uani d . 1 1 . .
    H H1A 0.2144 0.3653 0.2480 0.049 Uiso calc R 1 1 . .
    H H1B 0.1934 0.3657 0.0213 0.049 Uiso calc R 1 1 . .
    C C1 0.3910(7) 0.2364(4) 0.2066(6) 0.0400(8) Uani d . 1 1 . .
    C C2 0.2835(10) 0.1225(5) 0.1621(9) 0.0563(12) Uani d . 1 1 . .
    H H2 0.1370 0.1224 0.1016 0.068 Uiso calc R 1 1 . .
    C C3 0.391(3) 0.0081(5) 0.207(2) 0.068(3) Uani d . 1 1 . .
    H H3 0.3182 -0.0690 0.1780 0.082 Uiso calc R 1 1 . .
loop_
    _atom_site_aniso_label
    _atom_site_aniso_U_11
    _atom_site_aniso_U_22
    _atom_site_aniso_U_33
    _atom_site_aniso_U_12
    _atom_site_aniso_U_13
    _atom_site_aniso_U_23
    Pt1 0.02635(17) 0.02835(16) 0.03208(18) 0.000 0.00944(11) 0.000
    Cl1 0.0335(5) 0.0383(5) 0.0513(6) 0.0058(4) 0.0140(4) 0.0012(4)
    N1 0.0347(18) 0.0371(18) 0.043(2) -0.0017(14) 0.0108(16) -0.0011(15)
    C1 0.050(2) 0.0328(18) 0.0365(18) -0.0028(15) 0.0185(17) -0.0012(14)
    C2 0.067(3) 0.046(3) 0.054(3) -0.018(2) 0.026(2) -0.005(2)
    C3 0.112(10) 0.037(3) 0.063(6) -0.017(3) 0.047(6) -0.006(2)
_geom_special_details
;
 All esds (except the esd in the dihedral angle between two l.s. planes)
 are estimated using the full covariance matrix.  The cell esds are taken
 into account individually in the estimation of esds in distances, angles
 and torsion angles; correlations between esds in cell parameters are only
 used when they are defined by crystal symmetry.  An approximate (isotropic)
 treatment of cell esds is used for estimating esds involving l.s. planes.
 Least-squares planes (x,y,z in crystal coordinates) and deviations from them
 (* indicates atom used to define plane)
 - 2.7022 (0.0123) x - 0.0000 (0.0000) y + 6.6740 (0.0026) z = 0.3174 (0.0059)
 *    0.0000 (0.0000)  Pt1
 *   -0.0185 (0.0028)  Cl1
 *    0.0206 (0.0042)  N1
 *    0.0050 (0.0039)  C1
 *   -0.0017 (0.0044)  C2
 *    0.0031 (0.0116)  C3
 *    0.0185 (0.0028)  Cl1_$6
 *   -0.0206 (0.0042)  N1_$6
 *   -0.0050 (0.0039)  C1_$6
 *    0.0017 (0.0044)  C2_$6
 *   -0.0031 (0.0116)  C3_$6
 Rms deviation of fitted atoms =   0.0121
;
loop_
    _geom_bond_atom_site_label_1
    _geom_bond_atom_site_label_2
    _geom_bond_site_symmetry_2
    _geom_bond_distance
    _geom_bond_publ_flag
    Pt1 N1 . 2.040(4) y
    Pt1 N1 2_655 2.040(4) ?
    Pt1 Cl1 2_655 2.3213(13) ?
    Pt1 Cl1 . 2.3213(13) y
    Pt1 Pt1 3_665 3.3475(8) y
    Pt1 Pt1 3_666 3.3475(8) ?
    N1 C1 . 1.445(6) y
    N1 H1A . 0.9000 ?
    N1 H1B . 0.9000 ?
    C1 C2 . 1.372(6) y
    C1 C1 2_655 1.386(9) y
    C2 C3 . 1.377(11) y
    C2 H2 . 0.9300 ?
    C3 C3 2_655 1.38(3) y
    C3 H3 . 0.9300 ?
loop_
    _geom_angle_atom_site_label_1
    _geom_angle_atom_site_label_2
    _geom_angle_atom_site_label_3
    _geom_angle_site_symmetry_1
    _geom_angle_site_symmetry_3
    _geom_angle
    _geom_angle_publ_flag
    N1 Pt1 N1 . 2_655 83.6(3) y
    N1 Pt1 Cl1 . 2_655 174.82(12) ?
    N1 Pt1 Cl1 2_655 2_655 91.39(15) ?
    N1 Pt1 Cl1 . . 91.39(15) y
    N1 Pt1 Cl1 2_655 . 174.82(12) ?
    Cl1 Pt1 Cl1 2_655 . 93.69(7) y
    N1 Pt1 Pt1 . 3_665 92.07(14) y
    N1 Pt1 Pt1 2_655 3_665 85.32(14) ?
    Cl1 Pt1 Pt1 2_655 3_665 88.59(4) ?
    Cl1 Pt1 Pt1 . 3_665 93.80(4) y
    N1 Pt1 Pt1 . 3_666 85.32(14) y
    N1 Pt1 Pt1 2_655 3_666 92.07(14) ?
    Cl1 Pt1 Pt1 2_655 3_666 93.80(4) ?
    Cl1 Pt1 Pt1 . 3_666 88.59(4) y
    Pt1 Pt1 Pt1 3_665 3_666 176.513(11) y
    C1 N1 Pt1 . . 110.8(3) y
    C1 N1 H1A . . 109.5 ?
    Pt1 N1 H1A . . 109.5 ?
    C1 N1 H1B . . 109.5 ?
    Pt1 N1 H1B . . 109.5 ?
    H1A N1 H1B . . 108.1 ?
    C2 C1 C1 . 2_655 119.8(3) y
    C2 C1 N1 . . 122.7(5) y
    C1 C1 N1 2_655 . 117.4(2) y
    C1 C2 C3 . . 120.3(8) y
    C1 C2 H2 . . 119.8 ?
    C3 C2 H2 . . 119.8 ?
    C2 C3 C3 . 2_655 119.8(6) y
    C2 C3 H3 . . 120.1 ?
    C3 C3 H3 2_655 . 120.1 ?
loop_
    _geom_torsion_atom_site_label_1
    _geom_torsion_atom_site_label_2
    _geom_torsion_atom_site_label_3
    _geom_torsion_atom_site_label_4
    _geom_torsion_site_symmetry_1
    _geom_torsion_site_symmetry_2
    _geom_torsion_site_symmetry_3
    _geom_torsion_site_symmetry_4
    _geom_torsion
    _geom_torsion_publ_flag
    Pt1 Pt1 N1 C1 3_665 . . . 84.8(3) ?
    Pt1 Pt1 N1 C1 3_666 . . . -92.9(3) ?
loop_
    _geom_hbond_atom_site_label_D
    _geom_hbond_atom_site_label_H
    _geom_hbond_atom_site_label_A
    _geom_hbond_site_symmetry_A
    _geom_hbond_distance_DH
    _geom_hbond_distance_HA
    _geom_hbond_distance_DA
    _geom_hbond_angle_DHA
    N1 H1A Cl1 4_566 0.90 2.57 3.353(4) 145.6
    N1 H1B Cl1 4_565 0.90 2.71 3.381(4) 132.7
    N1 H1B Cl1 3_565 0.90 2.73 3.320(5) 124.4
_iucr_refine_instructions_details
;
TITL  PtCl2(opda)-01
CELL  0.71075 7.0873 10.4457 6.6920 90.000 116.614 90.000
ZERR  2 0.0020 0.0033 0.0016 0.000 0.021 0.000
LATT 1
SYMM    -X,    +Y, .50-Z
SFAC C H N CL PT
UNIT 12 16 4 4 2
L.S. 60
FMAP 2
PLAN 20
OMIT 0 1 0
EQIV $1 1-X, 1-Y, 1-Z
EQIV $2 1-X, 1-Y, -Z
EQIV $3 X, 1-Y, .50+Z
EQIV $4 X, 1-Y, -.50+Z
EQIV $5 -X, 1-Y, -Z
EQIV $6 1-X, Y, .50-Z
BIND Pt1 Pt1_$1
BIND Pt1 Pt1_$2
RTAB deg. Pt1_$1 Pt1 Pt1_$2
HTAB N1 Cl1_$3
HTAB N1 Cl1_$4
HTAB N1 Cl1_$5
HTAB
MPLA Pt1 Cl1 N1 C1 C2 C3 Cl1_$6 N1_$6 C1_$6 C2_$6 C3_$6
ACTA
TEMP 23
BOND $H
CONF
REM WGHT    0.066700    0.315800
WGHT    0.066900    0.310500
EXTI    0.003908
FVAR       1.37110
PT1   5    0.500000    0.504875    0.250000    10.50000    0.02635    0.02835 =
         0.03208    0.00000    0.00944    0.00000
CL1   4    0.233265    0.656867    0.139239    11.00000    0.03351    0.03829 =
         0.05129    0.00116    0.01399    0.00584
N1    3    0.286315    0.359205    0.166571    11.00000    0.03474    0.03714 =
         0.04278   -0.00112    0.01085   -0.00167
AFIX  23
H1A   2    0.214403    0.365322    0.248038    11.00000   -1.20000
H1B   2    0.193383    0.365703    0.021280    11.00000   -1.20000
AFIX   0
C1    1    0.390967    0.236441    0.206599    11.00000    0.04968    0.03281 =
         0.03654   -0.00118    0.01849   -0.00277
C2    1    0.283481    0.122468    0.162080    11.00000    0.06700    0.04624 =
         0.05377   -0.00520    0.02550   -0.01837
AFIX  43
H2    2    0.137019    0.122448    0.101610    11.00000   -1.20000
AFIX   0
C3    1    0.391442    0.008092    0.206512    11.00000    0.11219    0.03731 =
         0.06321   -0.00650    0.04721   -0.01667
AFIX  43
H3    2    0.318174   -0.068950    0.177958    11.00000   -1.20000
HKLF 4
REM   PtCl2(opda)-01
REM R1 =  0.0341 for   1480 Fo > 4sig(Fo)  and  0.0359 for all   1587 data
REM     52 parameters refined using      0 restraints
END
WGHT      0.0669      0.3109
REM Highest difference peak  4.621,  deepest hole -1.744,  1-sigma level  0.229
Q1    1   0.4810  0.5058  0.1228  11.00000  0.05    4.62
Q2    1   0.5000  0.5000  0.0000  10.50000  0.05    3.34
Q3    1   0.5000  0.4404  0.2500  10.50000  0.05    1.65
Q4    1   0.2242  0.6574  0.0029  11.00000  0.05    1.33
Q5    1   0.5000  0.5752  0.2500  10.50000  0.05    1.33
Q6    1   0.3552  0.5022  0.2224  11.00000  0.05    0.70
Q7    1   0.3588  0.4955 -0.0034  11.00000  0.05    0.61
Q8    1   0.2798  0.3661  0.0450  11.00000  0.05    0.57
Q9    1   0.3824  0.1637  0.2250  11.00000  0.05    0.52
Q10   1   0.3402  0.4983  0.1128  11.00000  0.05    0.51
Q11   1   0.3423  0.3969  0.0135  11.00000  0.05    0.46
Q12   1   0.6426  0.5108  0.1343  11.00000  0.05    0.43
Q13   1   0.3224  0.3984  0.2934  11.00000  0.05    0.43
Q14   1   0.6231  0.5773  0.2256  11.00000  0.05    0.43
Q15   1   0.1984  0.3541  0.1198  11.00000  0.05    0.43
Q16   1   0.3577  0.4436  0.2528  11.00000  0.05    0.43
Q17   1   0.4250  0.2330  0.1078  11.00000  0.05    0.42
Q18   1   0.3600  0.4187  0.1593  11.00000  0.05    0.42
Q19   1   0.0467  0.1331  0.0267  11.00000  0.05    0.40
Q20   1   0.3565  0.3057  0.1856  11.00000  0.05    0.40
;
