# Supplementary material for: Crystal structure of di­chlorido­(1,2-phenyl­enedi­amine-κ2 N,N′)platinum(II)
Source: Acta Crystallogr E Crystallogr Commun. 2017 Jun 13;73(Pt 7):1009–12. doi: 10.1107/S2056989017008477 (PMC5499279; doi:10.1107/S2056989017008477)
Supplement: Supplementary file 2 [file e-73-01009-Isup2.hkl]

# 
# h,k,l, Fc-squared, Fo-squared, sigma(Fo-squared) and status flag 
# 
data_I
_shelx_title '  PtCl2(opda)-01' 
_shelx_refln_list_code          4 
_shelx_F_calc_maximum      248.57 
_exptl_crystal_F_000       340.00 
_reflns_d_resolution_high  0.6601 
 
loop_ 
 _symmetry_equiv_pos_as_xyz 
 'x, y, z' 
 '-x, y, -z+1/2' 
 '-x, -y, -z' 
 'x, -y, z-1/2' 
 
_cell_length_a     7.0873 
_cell_length_b    10.4457 
_cell_length_c     6.6920 
_cell_angle_alpha  90.000 
_cell_angle_beta  116.614 
_cell_angle_gamma  90.000 
 
_shelx_F_squared_multiplier     1.000 
 
loop_ 
 _refln_index_h 
 _refln_index_k 
 _refln_index_l 
 _refln_F_squared_calc 
 _refln_F_squared_meas 
 _refln_F_squared_sigma 
 _refln_observed_status 
   1   0   0    32172.79    36404.77    105.39 o 
   2   0   0     2581.67     2723.70      9.18 o 
   3   0   0    10547.10    11074.27     40.68 o 
   4   0   0    13877.46    14693.26    113.13 o 
   5   0   0     4280.31     4781.92     40.55 o 
   6   0   0     1744.49     2064.07     29.05 o 
   7   0   0     2474.82     3015.72     51.42 o 
   8   0   0     1658.50     1746.02     37.59 o 
   9   0   0      529.85      657.63      9.65 o 
   1   1   0    15222.58    16337.15     57.28 o 
   2   1   0     9283.47     9666.96     39.94 o 
   3   1   0    14447.39    15406.62     75.85 o 
   4   1   0    12316.17    13147.26     63.40 o 
   5   1   0     4896.01     5485.83     27.55 o 
   6   1   0     2636.46     3082.65     30.32 o 
   7   1   0     2394.71     2748.76     35.49 o 
   8   1   0     1358.97     1399.86     21.48 o 
   9   1   0      527.64      496.52     23.45 o 
   0   2   0    13733.51    12907.92    197.54 o 
   1   2   0    19441.80    20542.89     80.12 o 
   2   2   0    20481.12    21470.66     72.86 o 
   3   2   0    10682.36    11345.61     67.98 o 
   4   2   0     6221.85     6849.69     38.99 o 
   5   2   0     5846.59     6499.50     50.11 o 
   6   2   0     4038.92     4546.87     57.80 o 
   7   2   0     1734.49     1952.39     17.95 o 
   8   2   0      910.03      963.75     10.59 o 
   9   2   0      653.73      633.44     46.26 o 
   0   3   0     3497.22     3481.14     41.96 o 
   1   3   0    14949.03    15374.08     70.37 o 
   2   3   0    26054.48    27830.33    153.10 o 
   3   3   0     9101.25     9681.51     67.62 o 
   4   3   0     3627.55     3911.74     23.15 o 
   5   3   0     5859.48     6435.51     31.51 o 
   6   3   0     4468.93     4928.70     55.63 o 
   7   3   0     1328.06     1498.85     11.81 o 
   8   3   0      749.33      849.81     18.46 o 
   9   3   0      769.77      737.84     19.42 o 
   0   4   0     6518.25     6525.06    142.09 o 
   1   4   0    18022.82    19283.42    114.86 o 
   2   4   0    24362.56    26215.38    170.79 o 
   3   4   0     7723.17     8190.24     48.31 o 
   4   4   0     2504.62     2666.37     10.85 o 
   5   4   0     3676.01     4081.90     22.32 o 
   6   4   0     3414.71     3788.22     23.26 o 
   7   4   0     1455.59     1570.57     15.45 o 
   8   4   0      827.92      901.12     14.95 o 
   9   4   0      643.89      588.33     23.76 o 
   0   5   0    11134.63    11574.27    152.63 o 
   1   5   0     9098.68     9166.64     79.28 o 
   2   5   0     7336.92     7695.88     36.65 o 
   3   5   0     7499.06     8088.04     69.35 o 
   4   5   0     6578.85     7102.88     75.37 o 
   5   5   0     3954.46     4212.41     23.44 o 
   6   5   0     2126.09     2345.55     12.16 o 
   7   5   0     1435.52     1573.80     18.32 o 
   8   5   0      895.95      984.66     11.24 o 
   9   5   0      419.63      390.38     16.87 o 
   0   6   0    16861.73    18232.43    178.70 o 
   1   6   0     8275.27     8454.99     78.15 o 
   2   6   0     3357.97     3608.83     36.11 o 
   3   6   0     6791.85     7236.48     46.77 o 
   4   6   0     7330.64     7965.23     64.45 o 
   5   6   0     2512.44     2683.19     15.86 o 
   6   6   0     1173.13     1243.73     12.18 o 
   7   6   0     1490.27     1619.02      9.59 o 
   8   6   0      918.19      977.99     13.28 o 
   0   7   0    11768.50    13150.56    284.62 o 
   1   7   0     6250.26     6805.79     90.42 o 
   2   7   0     2863.21     2999.49     31.79 o 
   3   7   0     5107.57     5473.67     65.70 o 
   4   7   0     5201.70     5803.51     63.66 o 
   5   7   0     1964.05     2129.64     16.09 o 
   6   7   0     1094.08     1140.65     11.75 o 
   7   7   0     1223.86     1314.71     10.91 o 
   8   7   0      698.52      770.86      5.60 o 
   0   8   0     8282.61     9644.46     65.88 o 
   1   8   0     6149.50     6571.13    125.11 o 
   2   8   0     3765.60     3904.33     48.01 o 
   3   8   0     3051.91     3374.70     29.55 o 
   4   8   0     2533.58     2845.44     33.16 o 
   5   8   0     1816.62     1912.98     19.16 o 
   6   8   0     1199.98     1228.68     12.41 o 
   7   8   0      731.35      797.59      6.28 o 
   8   8   0      440.08      451.24     29.79 o 
   0   9   0     1358.84     1524.66     31.65 o 
   1   9   0     3166.47     3458.12     50.79 o 
   2   9   0     5200.01     5370.56     69.88 o 
   3   9   0     2724.98     2833.72     33.91 o 
   4   9   0     1381.14     1519.45     19.29 o 
   5   9   0     1802.32     1934.57     29.48 o 
   6   9   0     1457.53     1550.86     14.59 o 
   7   9   0      510.85      511.39      9.50 o 
   0  10   0     1358.52     1597.77     32.93 o 
   1  10   0     2889.25     3413.40     38.53 o 
   2  10   0     4131.07     4394.52     55.36 o 
   3  10   0     1741.21     1774.24     25.35 o 
   4  10   0      849.05      907.16     16.55 o 
   5  10   0     1345.83     1459.52     20.03 o 
   6  10   0     1061.56     1157.51     12.18 o 
   7  10   0      352.93      358.19     12.36 o 
   0  11   0     1680.41     1949.70     48.24 o 
   1  11   0     1933.95     2276.25     11.17 o 
   2  11   0     1954.92     2184.90     34.49 o 
   3  11   0     1366.01     1437.00     27.02 o 
   4  11   0      986.84     1008.89     11.59 o 
   5  11   0      794.17      846.64     14.98 o 
   6  11   0      516.36      532.14     18.67 o 
   0  12   0     2037.90     2409.16     31.02 o 
   1  12   0     1460.40     1733.25     18.85 o 
   2  12   0      961.81     1080.26      9.59 o 
   3  12   0     1096.81     1152.00     23.55 o 
   4  12   0      916.24      929.58     17.08 o 
   5  12   0      401.05      435.63     10.76 o 
   6  12   0      269.03      294.26     12.56 o 
   0  13   0     1403.67     1634.59     18.63 o 
   1  13   0      747.74      837.25     13.59 o 
   2  13   0      370.93      400.82      5.15 o 
   3  13   0      785.93      847.20     10.79 o 
   4  13   0      937.52     1004.98     12.41 o 
   5  13   0      398.50      423.76     27.81 o 
   0  14   0      858.74     1025.47     14.83 o 
   1  14   0      621.66      707.51      7.92 o 
   2  14   0      434.02      496.84      5.76 o 
   3  14   0      509.54      579.15      6.24 o 
   4  14   0      446.37      493.77     16.99 o 
   0  15   0      346.51      385.41      5.79 o 
   1  15   0      430.98      496.08      7.15 o 
   2  15   0      455.25      565.68     27.37 o 
   3  15   0      266.65      309.47     10.66 o 
 -10   1   1       22.96       20.90      5.63 o 
  -9   1   1        5.36        8.00      4.02 o 
  -8   1   1      110.40      115.07      6.12 o 
  -7   1   1       27.69       26.03      1.62 o 
  -6   1   1      150.60      162.12      1.90 o 
  -5   1   1       12.11       22.51      1.22 o 
  -4   1   1      932.40     1012.44     14.51 o 
  -3   1   1       74.35       77.17      1.03 o 
  -2   1   1      470.83      522.94      6.35 o 
  -1   1   1      104.90       98.40      2.61 o 
   0   1   1       74.40       78.67      1.93 o 
   1   1   1      572.14      599.14      8.27 o 
   2   1   1        2.79       18.08      0.79 o 
   3   1   1      970.44     1056.16      8.90 o 
   4   1   1       81.35       74.40      1.46 o 
   5   1   1      164.38      172.85      1.85 o 
   6   1   1        4.18        5.49      1.54 o 
   7   1   1      134.65      130.26      3.23 o 
   8   1   1        0.10        2.29      3.25 o 
   9   1   1       29.25       17.62      3.93 o 
  -9   2   1        0.33        7.23      4.46 o 
  -8   2   1      155.66      157.41      7.49 o 
  -7   2   1       22.58       28.22      1.47 o 
  -6   2   1      190.00      212.85      2.03 o 
  -5   2   1       20.65       28.02      1.22 o 
  -4   2   1      844.91      895.33      5.93 o 
  -3   2   1        2.09       13.78      0.92 o 
  -2   2   1      640.55      645.34     11.45 o 
  -1   2   1     1225.13     1405.67     16.82 o 
   0   2   1     1982.00     1935.94     21.12 o 
   1   2   1      442.72      519.71      4.62 o 
   2   2   1       79.61       64.96      1.19 o 
   3   2   1      824.94      875.20      9.55 o 
   4   2   1      105.17       93.88      1.29 o 
   5   2   1      196.16      209.40      2.37 o 
   6   2   1        1.25        4.21      1.61 o 
   7   2   1      176.06      176.17      3.27 o 
   8   2   1        3.19        2.54      2.63 o 
   9   2   1       17.30        9.60      4.46 o 
  -9   3   1        3.10       -2.48      4.35 o 
  -8   3   1       43.94       41.49      2.59 o 
  -7   3   1       46.98       48.11      1.76 o 
  -6   3   1        2.40        4.24      1.54 o 
  -5   3   1        8.22       11.52      1.39 o 
  -4   3   1       57.11       69.46      1.00 o 
  -3   3   1      261.88      301.88      1.35 o 
  -2   3   1      397.81      427.45      2.32 o 
  -1   3   1      205.82      195.69      6.12 o 
   0   3   1      165.22      181.88      3.48 o 
   1   3   1      359.43      387.89      2.52 o 
   2   3   1      298.97      321.14      6.01 o 
   3   3   1       99.08      104.06      1.04 o 
   4   3   1        3.25        5.09      1.30 o 
   5   3   1        7.87       10.10      1.49 o 
   6   3   1       33.03       34.47      1.94 o 
   7   3   1       54.13       52.09      1.92 o 
   8   3   1        6.14        2.97      2.98 o 
  -9   4   1       13.34       13.39      2.92 o 
  -8   4   1       11.76       11.71      2.36 o 
  -7   4   1       28.28       32.19      1.59 o 
  -6   4   1      396.68      418.17      4.01 o 
  -5   4   1       65.03       63.21      1.51 o 
  -4   4   1       47.54       50.98      1.19 o 
  -3   4   1      285.40      311.43      3.09 o 
  -2   4   1     1046.02     1046.35      5.50 o 
  -1   4   1        2.83       19.02      1.54 o 
   0   4   1       31.13       36.84      2.09 o 
   1   4   1      865.60      908.93      7.58 o 
   2   4   1      482.93      451.66      6.75 o 
   3   4   1       32.90       34.97      1.67 o 
   4   4   1       19.22       26.02      1.70 o 
   5   4   1      403.53      423.28      3.52 o 
   6   4   1       69.17       65.43      1.99 o 
   7   4   1       11.39       12.29      2.25 o 
   8   4   1        5.79        7.31      2.54 o 
  -9   5   1       30.27       33.60      2.99 o 
  -8   5   1       29.93       37.03      3.07 o 
  -7   5   1        8.25       12.19      1.63 o 
  -6   5   1      630.94      661.20      6.38 o 
  -5   5   1      298.26      282.29      3.87 o 
  -4   5   1       11.23       15.14      1.39 o 
  -3   5   1      207.48      222.83      1.80 o 
  -2   5   1      750.84      717.01      5.19 o 
  -1   5   1        3.90        9.26      1.51 o 
   0   5   1       13.28       15.55      1.66 o 
   1   5   1      656.21      652.65      7.87 o 
   2   5   1      347.06      325.91      3.14 o 
   3   5   1       15.62       18.42      1.41 o 
   4   5   1      167.87      188.14      1.75 o 
   5   5   1      722.03      738.49      4.74 o 
   6   5   1       45.92       42.49      2.21 o 
   7   5   1       37.11       41.14      2.72 o 
   8   5   1       14.18       20.63      2.39 o 
  -9   6   1       36.43       33.41      4.69 o 
  -8   6   1        7.06        5.69      3.09 o 
  -7   6   1       23.37       21.04      2.05 o 
  -6   6   1      164.03      174.51      2.45 o 
  -5   6   1       96.95      109.27      1.83 o 
  -4   6   1       13.24       16.00      1.72 o 
  -3   6   1      199.42      215.69      1.86 o 
  -2   6   1      691.46      762.44      6.99 o 
  -1   6   1      319.29      332.80      5.39 o 
   0   6   1      260.40      282.99      5.08 o 
   1   6   1      701.35      762.13      8.62 o 
   2   6   1      295.99      289.70      2.28 o 
   3   6   1       15.10       17.41      1.66 o 
   4   6   1       68.65       79.91      2.01 o 
   5   6   1      181.68      187.94      3.07 o 
   6   6   1       38.91       32.88      2.34 o 
   7   6   1        5.47        4.95      2.78 o 
   8   6   1       31.04       24.28      3.30 o 
  -9   7   1       26.05       24.13      5.78 o 
  -8   7   1       90.83      102.65      5.45 o 
  -7   7   1       28.03       23.92      2.49 o 
  -6   7   1        5.66        7.65      1.77 o 
  -5   7   1      202.45      226.12      4.71 o 
  -4   7   1      464.89      507.15      6.87 o 
  -3   7   1       41.69       43.70      1.99 o 
  -2   7   1       20.49       27.44      1.71 o 
  -1   7   1     1075.81     1188.67     16.39 o 
   0   7   1     1354.05     1282.66     25.33 o 
   1   7   1       62.89       55.29      1.88 o 
   2   7   1       18.22       25.85      1.85 o 
   3   7   1      403.90      452.33      4.77 o 
   4   7   1      276.35      283.50      3.36 o 
   5   7   1       11.17        9.26      1.99 o 
   6   7   1       17.78       17.67      2.67 o 
   7   7   1       89.03       88.80      3.44 o 
   8   7   1       36.81       28.69      3.93 o 
  -8   8   1      162.25      167.11      5.19 o 
  -7   8   1       86.77       73.07      4.07 o 
  -6   8   1        5.03        8.73      2.35 o 
  -5   8   1      149.97      173.69      2.93 o 
  -4   8   1      853.14      892.28     11.87 o 
  -3   8   1      149.33      143.10      2.58 o 
  -2   8   1        6.05        7.53      1.93 o 
  -1   8   1      584.11      666.34      4.96 o 
   0   8   1      769.82      810.08     12.42 o 
   1   8   1       11.58       14.96      2.09 o 
   2   8   1       66.47       81.03      2.31 o 
   3   8   1      826.54      864.33     13.84 o 
   4   8   1      267.46      260.94      2.63 o 
   5   8   1        4.52        3.35      2.54 o 
   6   8   1       51.50       63.92      3.33 o 
   7   8   1      182.70      192.40      3.95 o 
  -8   9   1       77.91       87.76     10.31 o 
  -7   9   1      118.12      123.87      3.92 o 
  -6   9   1       28.17       31.57      2.97 o 
  -5   9   1       90.08      100.05      3.20 o 
  -4   9   1      464.19      482.97      9.10 o 
  -3   9   1      380.77      363.28      5.47 o 
  -2   9   1      124.97      132.23      3.25 o 
  -1   9   1      159.21      179.00      2.35 o 
   0   9   1      169.57      183.51      3.29 o 
   1   9   1      107.86      113.46      2.35 o 
   2   9   1      314.44      322.80      4.39 o 
   3   9   1      514.90      511.86      8.33 o 
   4   9   1      136.95      135.52      3.17 o 
   5   9   1       23.86       31.26      3.85 o 
   6   9   1      101.19       96.09      3.85 o 
   7   9   1       99.67       89.60      6.49 o 
  -7  10   1       70.46       80.29      4.53 o 
  -6  10   1      125.18      129.99      3.49 o 
  -5  10   1       51.92       52.68      3.36 o 
  -4  10   1       41.62       50.27      2.83 o 
  -3  10   1      250.77      291.01      6.84 o 
  -2  10   1      467.14      508.88      9.32 o 
  -1  10   1      288.81      316.91      3.80 o 
   0  10   1      266.75      286.27      4.89 o 
   1  10   1      459.14      490.96      8.74 o 
   2  10   1      308.32      322.20      5.69 o 
   3  10   1       57.67       61.87      2.77 o 
   4  10   1       43.42       40.74      3.48 o 
   5  10   1      117.49      110.22      3.52 o 
   6  10   1       83.97       79.68      3.08 o 
  -7  11   1       48.54       45.33      8.11 o 
  -6  11   1      200.73      219.73      6.03 o 
  -5  11   1       63.62       57.01      3.61 o 
  -4  11   1       13.71        9.73      3.20 o 
  -3  11   1      342.73      385.75      8.24 o 
  -2  11   1      645.86      709.22      8.03 o 
  -1  11   1       68.93       64.06      2.77 o 
   0  11   1       35.23       37.80      3.06 o 
   1  11   1      557.05      646.50     10.55 o 
   2  11   1      456.19      474.22      6.85 o 
   3  11   1       24.47       27.45      3.31 o 
   4  11   1       40.13       37.35      4.16 o 
   5  11   1      199.37      205.48      5.35 o 
   6  11   1       73.23       58.52      7.49 o 
  -6  12   1      173.34      177.75      9.47 o 
  -5  12   1      148.96      153.97      4.58 o 
  -4  12   1       38.78       42.06      3.44 o 
  -3  12   1      127.91      144.81      3.27 o 
  -2  12   1      300.12      331.39      4.62 o 
  -1  12   1      136.39      150.87      3.19 o 
   0  12   1      112.81      132.85      3.81 o 
   1  12   1      289.56      314.61      3.93 o 
   2  12   1      168.02      173.23      5.06 o 
   3  12   1       38.53       40.58      3.69 o 
   4  12   1      120.39      122.84      5.32 o 
   5  12   1      195.11      189.13      7.47 o 
  -5  13   1      156.96      174.52      5.62 o 
  -4  13   1      176.11      198.89      5.36 o 
  -3  13   1       77.21       80.60      3.60 o 
  -2  13   1       74.47       71.79      3.54 o 
  -1  13   1      189.29      216.41      3.38 o 
   0  13   1      208.24      234.74      3.52 o 
   1  13   1       88.10       89.84      3.84 o 
   2  13   1       68.61       73.84      3.82 o 
   3  13   1      157.56      180.53      6.20 o 
   4  13   1      172.40      187.48      9.09 o 
  -4  14   1      137.54      158.49      5.26 o 
  -3  14   1       61.89       67.57      3.69 o 
  -2  14   1       54.45       63.90      3.66 o 
  -1  14   1      267.92      315.10      4.74 o 
   0  14   1      310.00      358.23      4.07 o 
   1  14   1       72.94       82.59      3.61 o 
   2  14   1       51.63       58.43      4.44 o 
   3  14   1      135.52      148.30      6.56 o 
  -3  15   1       67.57       66.99      7.21 o 
  -2  15   1       39.85       41.78      5.75 o 
  -1  15   1      131.61      160.81      5.05 o 
   0  15   1      150.94      176.32      4.25 o 
   1  15   1       46.90       54.69      5.17 o 
   2  15   1       55.55       62.10      8.29 o 
 -10   0   2      377.23      390.12     10.04 o 
  -9   0   2     1185.22     1307.18     74.66 o 
  -8   0   2     2112.24     2321.56     25.04 o 
  -7   0   2     1506.45     1608.88     54.44 o 
  -6   0   2     2753.14     2813.25     40.39 o 
  -5   0   2     9921.53     9566.52    115.35 o 
  -4   0   2    10023.50     9246.19    124.39 o 
  -3   0   2     2943.61     2760.40     16.37 o 
  -2   0   2    14738.69    13910.09    179.58 o 
  -1   0   2    61789.18    64979.50    941.57 o 
   0   0   2    30872.04    28552.33    393.85 o 
   1   0   2     3836.10     3563.57     16.29 o 
   2   0   2     6709.90     6281.70     52.18 o 
   3   0   2    11359.69    10335.50    106.00 o 
   4   0   2     4659.07     4596.14     97.29 o 
   5   0   2     1574.33     1608.44     32.07 o 
   6   0   2     1978.33     2031.03     67.19 o 
   7   0   2     1596.11     1714.36     12.83 o 
   8   0   2      564.45      524.99     61.26 o 
 -10   1   2      388.54      397.43      7.37 o 
  -9   1   2      981.03     1101.00     10.42 o 
  -8   1   2     1915.02     2053.71     28.38 o 
  -7   1   2     2152.20     2190.95     47.78 o 
  -6   1   2     3464.33     3584.28     37.31 o 
  -5   1   2     8838.52     8804.01     37.98 o 
  -4   1   2    11804.45    11327.75    110.86 o 
  -3   1   2     8122.64     7579.86    101.39 o 
  -2   1   2    10662.92     9577.55     75.42 o 
  -1   1   2    18339.62    16639.59    298.57 o 
   0   1   2    13664.86    12246.20    166.43 o 
   1   1   2     7926.19     7344.69     45.13 o 
   2   1   2    10222.89     9586.03     50.47 o 
   3   1   2    10361.07     9771.40     51.16 o 
   4   1   2     4859.75     4774.20     46.50 o 
   5   1   2     2359.66     2310.26     33.92 o 
   6   1   2     2068.20     2131.57     16.90 o 
   7   1   2     1323.21     1322.78     45.02 o 
   8   1   2      537.73      462.40     16.44 o 
 -10   2   2      508.77      524.59     22.18 o 
  -9   2   2      719.15      794.44     11.34 o 
  -8   2   2     1258.83     1372.20      9.36 o 
  -7   2   2     2987.54     3152.43     19.85 o 
  -6   2   2     4723.16     4769.01     52.85 o 
  -5   2   2     4991.69     4844.95     79.18 o 
  -4   2   2     7626.62     7550.85     79.77 o 
  -3   2   2    14605.43    13705.37    209.02 o 
  -2   2   2    15381.18    14103.21    134.32 o 
  -1   2   2    10828.83    10312.91    144.24 o 
   0   2   2    13333.43    12624.62    144.75 o 
   1   2   2    15720.88    14447.04    132.73 o 
   2   2   2     9640.64     8992.29     59.34 o 
   3   2   2     5404.66     5217.95     33.07 o 
   4   2   2     4869.75     4830.02     42.94 o 
   5   2   2     3716.14     3702.66     31.40 o 
   6   2   2     1726.16     1717.88     14.44 o 
   7   2   2      853.82      866.62     28.07 o 
   8   2   2      602.00      540.92     28.39 o 
 -10   3   2      607.69      587.66     12.70 o 
  -9   3   2      638.81      698.07     15.08 o 
  -8   3   2      917.12      994.85      6.18 o 
  -7   3   2     3182.07     3276.38     38.33 o 
  -6   3   2     5043.57     4852.08     77.48 o 
  -5   3   2     3178.63     3126.36     37.19 o 
  -4   3   2     5839.41     5822.29     66.86 o 
  -3   3   2    18013.52    17299.11    241.64 o 
  -2   3   2    14230.09    13003.01    140.34 o 
  -1   3   2     4052.01     3762.86     44.31 o 
   0   3   2     9085.36     9246.80    186.51 o 
   1   3   2    19078.54    17783.77    200.28 o 
   2   3   2     9345.44     8634.95     73.71 o 
   3   3   2     3238.00     3159.52     19.99 o 
   4   3   2     4422.32     4428.35     23.64 o 
   5   3   2     4147.24     4086.40     15.55 o 
   6   3   2     1436.35     1411.02      9.76 o 
   7   3   2      671.31      663.96     13.29 o 
   8   3   2      680.52      666.76     17.47 o 
 -10   4   2      497.94      465.75     10.79 o 
  -9   4   2      670.89      695.74     12.50 o 
  -8   4   2     1051.67     1098.56     12.97 o 
  -7   4   2     2572.72     2681.05     18.05 o 
  -6   4   2     3262.80     3360.87     25.92 o 
  -5   4   2     2121.19     2121.32     22.83 o 
  -4   4   2     4839.79     5115.70     34.39 o 
  -3   4   2    16432.20    17021.94    198.40 o 
  -2   4   2    15875.52    15326.35    132.92 o 
  -1   4   2     6258.67     5684.65     79.53 o 
   0   4   2    11151.82    11375.36    277.16 o 
   1   4   2    18446.63    17350.66    186.71 o 
   2   4   2     8271.64     7789.06     28.66 o 
   3   4   2     2430.08     2301.41     17.53 o 
   4   4   2     2782.14     2819.49     11.68 o 
   5   4   2     3042.72     3021.12     16.62 o 
   6   4   2     1476.60     1420.45     14.06 o 
   7   4   2      763.24      753.02     10.04 o 
   8   4   2      589.77      529.47     15.90 o 
  -9   5   2      674.07      705.83     11.70 o 
  -8   5   2     1130.44     1195.52     11.93 o 
  -7   5   2     1640.02     1668.86     10.90 o 
  -6   5   2     2955.68     3020.68     18.84 o 
  -5   5   2     5134.34     5148.27     45.82 o 
  -4   5   2     6165.24     6244.56     66.76 o 
  -3   5   2     5939.71     5375.21     44.25 o 
  -2   5   2     7039.83     6995.24     86.94 o 
  -1   5   2     8990.86     8431.73     93.99 o 
   0   5   2     7689.41     7275.89    115.48 o 
   1   5   2     5963.95     5922.39     54.91 o 
   2   5   2     6109.64     5807.71     84.86 o 
   3   5   2     5650.11     5414.86     25.67 o 
   4   5   2     3609.97     3393.04     32.95 o 
   5   5   2     1977.62     1913.99     16.07 o 
   6   5   2     1313.47     1282.58     10.40 o 
   7   5   2      849.92      817.41     10.89 o 
  -9   6   2      647.40      646.74      5.54 o 
  -8   6   2     1244.08     1255.40     11.87 o 
  -7   6   2     1006.41     1024.54     10.98 o 
  -6   6   2     1688.90     1826.12     22.33 o 
  -5   6   2     5393.72     5369.08     79.30 o 
  -4   6   2     6163.48     5992.52     54.05 o 
  -3   6   2     3002.32     3184.27     50.20 o 
  -2   6   2     5416.92     6006.63     96.32 o 
  -1   6   2    12706.77    12830.86    204.31 o 
   0   6   2     8132.48     7856.62     70.94 o 
   1   6   2     3000.74     2966.59     43.21 o 
   2   6   2     4858.47     4724.63     67.80 o 
   3   6   2     6378.09     6213.06     67.74 o 
   4   6   2     2676.65     2497.49     27.70 o 
   5   6   2     1064.34     1036.60     10.90 o 
   6   6   2     1239.39     1201.92      7.01 o 
   7   6   2      900.58      855.53      5.43 o 
  -9   7   2      498.38      392.66     20.94 o 
  -8   7   2     1002.00     1026.99      7.58 o 
  -7   7   2      937.60      927.54      9.75 o 
  -6   7   2     1374.59     1462.06     13.04 o 
  -5   7   2     3848.53     4001.52     41.36 o 
  -4   7   2     4589.59     4643.96     66.20 o 
  -3   7   2     2559.03     2579.56     27.96 o 
  -2   7   2     4258.19     4764.98     61.84 o 
  -1   7   2     9020.24     8473.00    155.35 o 
   0   7   2     6144.94     5837.42     19.63 o 
   1   7   2     2607.23     2336.15     38.38 o 
   2   7   2     3736.30     4005.17     44.20 o 
   3   7   2     4540.31     4500.02     43.83 o 
   4   7   2     2042.47     1974.36     23.31 o 
   5   7   2      970.89      913.74      9.66 o 
   6   7   2     1036.35      994.46     12.71 o 
   7   7   2      689.27      658.96     16.72 o 
  -9   8   2      345.05      272.31     10.38 o 
  -8   8   2      569.71      594.53     11.01 o 
  -7   8   2      936.28      926.29     12.68 o 
  -6   8   2     1415.83     1453.63     23.78 o 
  -5   8   2     2012.64     2166.56     38.38 o 
  -4   8   2     2499.57     2601.90     57.18 o 
  -3   8   2     2999.89     3098.40     30.46 o 
  -2   8   2     4580.61     4815.06     46.93 o 
  -1   8   2     6512.17     6608.57    116.76 o 
   0   8   2     5539.31     5444.39     83.37 o 
   1   8   2     3448.20     3330.54     33.11 o 
   2   8   2     2567.90     2565.62     37.07 o 
   3   8   2     2195.42     2225.31     25.86 o 
   4   8   2     1671.03     1576.78     25.15 o 
   5   8   2     1110.34     1028.50     16.21 o 
   6   8   2      679.67      658.29      9.21 o 
   7   8   2      413.31      346.61     12.80 o 
  -8   9   2      358.28      375.16      8.32 o 
  -7   9   2     1074.15     1122.46     15.97 o 
  -6   9   2     1559.18     1606.97     27.87 o 
  -5   9   2     1174.84     1199.30     21.93 o 
  -4   9   2     1942.66     2081.08     30.74 o 
  -3   9   2     4154.82     4166.86     43.89 o 
  -2   9   2     3110.92     3202.56     32.49 o 
  -1   9   2     1218.27     1278.27     17.00 o 
   0   9   2     2212.99     2505.41     60.30 o 
   1   9   2     4271.99     4312.82     56.69 o 
   2   9   2     2663.36     2632.29     27.57 o 
   3   9   2     1236.23     1170.56     21.55 o 
   4   9   2     1462.32     1410.88     22.72 o 
   5   9   2     1357.18     1280.30     17.61 o 
   6   9   2      539.70      486.62     11.26 o 
  -8  10   2      248.92      204.18      8.59 o 
  -7  10   2      770.24      817.48     10.37 o 
  -6  10   2     1183.91     1111.35     27.16 o 
  -5  10   2      756.09      742.31     14.02 o 
  -4  10   2     1187.37     1291.13     16.03 o 
  -3  10   2     3184.88     3353.72     42.98 o 
  -2  10   2     2800.47     2923.85     20.79 o 
  -1  10   2     1222.57     1292.41     16.08 o 
   0  10   2     2028.71     1926.06     35.88 o 
   1  10   2     3472.82     3492.91     59.99 o 
   2  10   2     1829.34     1713.25     23.64 o 
   3  10   2      763.66      695.35     15.28 o 
   4  10   2     1062.54     1071.91     12.83 o 
   5  10   2     1002.47      963.42     16.61 o 
   6  10   2      379.56      329.45     27.66 o 
  -7  11   2      400.40      398.37     11.97 o 
  -6  11   2      640.98      624.50     10.66 o 
  -5  11   2      810.16      819.57     18.32 o 
  -4  11   2     1065.70     1093.51     16.31 o 
  -3  11   2     1564.32     1673.69     20.71 o 
  -2  11   2     1686.86     1785.87     26.86 o 
  -1  11   2     1453.87     1548.52     16.82 o 
   0  11   2     1567.57     1561.22     32.41 o 
   1  11   2     1677.58     1710.85     21.84 o 
   2  11   2     1267.37     1242.87     16.01 o 
   3  11   2      882.28      841.26     11.08 o 
   4  11   2      697.18      638.26     17.14 o 
   5  11   2      481.17      446.53      9.43 o 
  -6  12   2      299.76      308.54      9.12 o 
  -5  12   2      694.21      721.42     22.72 o 
  -4  12   2      932.06      964.46     13.41 o 
  -3  12   2      807.43      849.01     11.10 o 
  -2  12   2     1130.93     1259.70     15.13 o 
  -1  12   2     1698.84     1903.40     20.19 o 
   0  12   2     1340.38     1410.09     15.24 o 
   1  12   2      846.86      906.72     12.60 o 
   2  12   2      919.85      910.34     17.02 o 
   3  12   2      846.70      811.76     21.93 o 
   4  12   2      400.78      354.20      5.88 o 
   5  12   2      236.77      195.52     13.11 o 
  -6  13   2      282.57      277.47     13.02 o 
  -5  13   2      725.51      827.56     13.38 o 
  -4  13   2      747.85      763.67     15.89 o 
  -3  13   2      345.03      341.18      8.47 o 
  -2  13   2      526.99      621.03      4.66 o 
  -1  13   2     1148.92     1181.28     15.87 o 
   0  13   2      762.87      780.40      4.45 o 
   1  13   2      328.37      332.80      7.45 o 
   2  13   2      582.30      599.32     15.44 o 
   3  13   2      826.56      808.49     19.79 o 
   4  13   2      413.76      356.06     23.58 o 
  -5  14   2      346.45      290.51     13.54 o 
  -4  14   2      446.56      441.73     15.32 o 
  -3  14   2      374.72      395.48      8.79 o 
  -2  14   2      475.16      551.86      8.20 o 
  -1  14   2      711.91      824.26     16.09 o 
   0  14   2      587.89      633.05      6.53 o 
   1  14   2      385.21      405.52      5.67 o 
   2  14   2      415.53      418.99     13.98 o 
   3  14   2      405.09      360.81     10.25 o 
  -2  15   2      380.21      431.13      6.55 o 
  -1  15   2      300.76      312.91      6.79 o 
   0  15   2      356.14      392.98      9.81 o 
   1  15   2      401.75      419.61     12.02 o 
 -10   1   3       10.39        9.55      4.35 o 
  -9   1   3       48.19       51.43      3.47 o 
  -8   1   3       43.54       44.77      2.80 o 
  -7   1   3       67.52       66.45      3.33 o 
  -6   1   3        2.24        2.22      1.19 o 
  -5   1   3      492.60      455.26      9.45 o 
  -4   1   3      121.53      115.72      1.25 o 
  -3   1   3      231.71      203.96      2.02 o 
  -2   1   3       18.84       21.11      0.72 o 
  -1   1   3       11.35        6.85      0.46 o 
   0   1   3      264.12      239.99      3.05 o 
   1   1   3       31.21       30.32      1.30 o 
   2   1   3      517.36      488.12      4.62 o 
   3   1   3      138.69      144.03      1.88 o 
   4   1   3       87.62       79.41      2.99 o 
   5   1   3        0.94       -0.16      2.02 o 
   6   1   3       91.50       84.98      4.08 o 
   7   1   3        2.74        2.60      4.69 o 
 -10   2   3        3.29        7.30      3.57 o 
  -9   2   3       76.60       78.61      3.57 o 
  -8   2   3       45.86       49.15      4.12 o 
  -7   2   3       92.38       92.85      2.86 o 
  -6   2   3        1.64        3.15      1.94 o 
  -5   2   3      496.02      465.21      8.60 o 
  -4   2   3       33.42       32.03      0.97 o 
  -3   2   3      396.82      349.30      3.82 o 
  -2   2   3      255.48      215.70      5.02 o 
  -1   2   3     1296.17     1172.02     13.51 o 
   0   2   3       87.22       76.35      1.56 o 
   1   2   3      148.74      141.56      1.02 o 
   2   2   3      426.19      397.47      2.69 o 
   3   2   3      164.98      159.29      2.38 o 
   4   2   3      102.27      101.18      2.66 o 
   5   2   3        4.51        9.28      1.91 o 
   6   2   3      113.69      119.06      3.14 o 
   7   2   3       11.74       11.25      3.34 o 
 -10   3   3        1.26        5.38      3.71 o 
  -9   3   3       22.53       19.83      3.49 o 
  -8   3   3       40.51       40.66      3.16 o 
  -7   3   3        0.73        3.59      2.18 o 
  -6   3   3        8.34        4.49      1.80 o 
  -5   3   3       25.81       24.30      1.24 o 
  -4   3   3      138.52      126.97      1.26 o 
  -3   3   3      151.15      149.62      1.42 o 
  -2   3   3      143.95      138.04      2.27 o 
  -1   3   3      138.26      121.40      2.85 o 
   0   3   3      134.20      122.52      1.07 o 
   1   3   3      152.50      145.37      0.98 o 
   2   3   3      103.55       96.77      1.27 o 
   3   3   3        1.57        2.56      1.63 o 
   4   3   3        8.83        8.72      2.15 o 
   5   3   3       13.27       13.10      2.35 o 
   6   3   3       41.89       44.36      2.52 o 
   7   3   3        8.17        7.70      3.62 o 
 -10   4   3       15.57       14.82      4.86 o 
  -9   4   3        4.64        4.34      3.40 o 
  -8   4   3        5.21        2.80      2.88 o 
  -7   4   3      231.16      201.22      8.49 o 
  -6   4   3       93.93       87.55      2.18 o 
  -5   4   3       23.20       23.18      1.49 o 
  -4   4   3       84.67       72.94      2.60 o 
  -3   4   3      651.21      563.99      7.04 o 
  -2   4   3       29.50       31.59      1.06 o 
  -1   4   3       28.76       29.39      1.10 o 
   0   4   3      366.31      341.49      5.95 o 
   1   4   3      419.68      377.27      4.81 o 
   2   4   3        4.99        6.22      1.34 o 
   3   4   3        2.20       -1.39      1.61 o 
   4   4   3      244.54      232.57      2.22 o 
   5   4   3       86.24       85.78      2.56 o 
   6   4   3        3.94        9.43      3.30 o 
   7   4   3        1.30       -0.52      3.50 o 
 -10   5   3       32.38       30.34      6.85 o 
  -9   5   3        9.63       13.27      3.76 o 
  -8   5   3        1.28        2.93      2.58 o 
  -7   5   3      327.14      300.98      7.12 o 
  -6   5   3      301.00      268.34      2.88 o 
  -5   5   3        2.44        0.20      1.86 o 
  -4   5   3       70.87       63.55      3.30 o 
  -3   5   3      578.69      491.94      7.79 o 
  -2   5   3       21.75       23.02      1.26 o 
  -1   5   3       33.21       29.81      1.42 o 
   0   5   3      351.64      313.10      6.36 o 
   1   5   3      367.55      326.06      4.95 o 
   2   5   3        5.72        5.96      1.19 o 
   3   5   3       50.09       43.76      2.00 o 
   4   5   3      495.21      453.14      5.16 o 
   5   5   3       83.87       81.79      2.53 o 
   6   5   3       20.15       19.05      2.75 o 
   7   5   3        2.94       -0.74      6.81 o 
  -9   6   3        8.26       10.39      3.94 o 
  -8   6   3        9.98        9.57      3.78 o 
  -7   6   3       94.97       90.26      2.54 o 
  -6   6   3       92.36       70.35      5.11 o 
  -5   6   3        9.99        8.58      1.52 o 
  -4   6   3       82.56       77.09      2.86 o 
  -3   6   3      453.28      433.41      9.04 o 
  -2   6   3      246.10      217.59      2.91 o 
  -1   6   3      118.15      106.83      2.20 o 
   0   6   3      436.02      426.13      7.84 o 
   1   6   3      288.78      267.61      3.50 o 
   2   6   3       16.33       18.99      1.58 o 
   3   6   3       31.83       26.35      1.30 o 
   4   6   3      129.35      125.97      2.29 o 
   5   6   3       42.99       38.42      2.86 o 
   6   6   3        4.51        2.22      3.34 o 
  -9   7   3       59.97       54.39      3.64 o 
  -8   7   3       30.03       25.05      3.18 o 
  -7   7   3        3.65        1.49      2.43 o 
  -6   7   3       94.34       84.01      3.55 o 
  -5   7   3      317.32      315.29      6.23 o 
  -4   7   3       61.51       59.94      2.72 o 
  -3   7   3       10.18       16.88      3.54 o 
  -2   7   3      494.19      412.77      8.77 o 
  -1   7   3      934.31      848.38     10.01 o 
   0   7   3      116.43      103.93      2.00 o 
   1   7   3       10.71       12.73      1.77 o 
   2   7   3      212.03      203.19      3.28 o 
   3   7   3      228.84      203.14      6.70 o 
   4   7   3       18.71       16.96      2.61 o 
   5   7   3        9.47        6.15      2.87 o 
   6   7   3       56.94       55.21      3.33 o 
  -9   8   3       88.79       76.95     11.67 o 
  -8   8   3       87.98       76.20      4.70 o 
  -7   8   3        2.11        3.16      3.05 o 
  -6   8   3       50.91       53.23      3.01 o 
  -5   8   3      540.05      513.66     10.28 o 
  -4   8   3      190.24      164.40      3.41 o 
  -3   8   3        4.54        6.66      1.96 o 
  -2   8   3      265.69      241.70      3.35 o 
  -1   8   3      609.42      572.44     11.62 o 
   0   8   3       29.40       29.90      2.04 o 
   1   8   3       19.11       25.21      2.54 o 
   2   8   3      491.18      440.55      9.49 o 
   3   8   3      280.84      248.53      8.15 o 
   4   8   3        3.01        6.50      2.90 o 
   5   8   3       20.42       10.74      3.76 o 
   6   8   3      127.97      111.91      4.50 o 
  -8   9   3       90.58       77.06      5.99 o 
  -7   9   3       29.04       26.08      3.24 o 
  -6   9   3       43.27       44.15      3.35 o 
  -5   9   3      276.70      270.65      6.60 o 
  -4   9   3      304.24      271.07      4.15 o 
  -3   9   3       98.91       96.85      2.42 o 
  -2   9   3      109.31      108.37      2.91 o 
  -1   9   3      140.57      132.11      3.69 o 
   0   9   3       70.27       72.53      2.75 o 
   1   9   3      167.97      164.20      4.32 o 
   2   9   3      371.65      333.89      7.24 o 
   3   9   3      142.46      127.76      3.52 o 
   4   9   3       19.95       19.46      3.15 o 
   5   9   3       59.16       52.64      4.33 o 
  -8  10   3       41.60       42.07      4.49 o 
  -7  10   3       88.74       77.98      4.16 o 
  -6  10   3       45.61       42.39      4.33 o 
  -5  10   3       26.80       23.80      2.44 o 
  -4  10   3      139.81      141.39      4.14 o 
  -3  10   3      307.22      301.34      5.18 o 
  -2  10   3      223.63      228.48      5.74 o 
  -1  10   3      187.18      192.66      7.33 o 
   0  10   3      300.69      289.87      4.28 o 
   1  10   3      246.92      239.11      3.18 o 
   2  10   3       62.47       56.20      2.90 o 
   3  10   3       30.27       27.98      2.98 o 
   4  10   3       74.45       66.95      4.18 o 
   5  10   3       67.79       57.44      4.21 o 
  -7  11   3      128.81      123.39      3.98 o 
  -6  11   3       67.65       57.04      4.35 o 
  -5  11   3        9.37        9.46      2.70 o 
  -4  11   3      165.98      167.82      8.47 o 
  -3  11   3      466.49      489.99     11.09 o 
  -2  11   3       96.04       93.76      2.96 o 
  -1  11   3       19.12       29.01      4.03 o 
   0  11   3      306.27      334.61     11.26 o 
   1  11   3      379.50      375.24      5.83 o 
   2  11   3       37.67       34.22      3.26 o 
   3  11   3       20.56       15.12      4.61 o 
   4  11   3      127.30      126.16      5.68 o 
  -7  12   3      100.96       79.47     13.86 o 
  -6  12   3      125.28      113.42      5.26 o 
  -5  12   3       35.73       33.14      3.37 o 
  -4  12   3       69.61       76.49      4.15 o 
  -3  12   3      205.63      202.52      6.01 o 
  -2  12   3      119.41      117.60      4.18 o 
  -1  12   3       71.40       80.12      3.14 o 
   0  12   3      185.53      205.17      4.12 o 
   1  12   3      148.78      136.05      3.48 o 
   2  12   3       35.18       32.93      4.39 o 
   3  12   3       70.30       67.56      4.91 o 
   4  12   3      144.50      120.47     13.20 o 
  -6  13   3       97.83       87.97      9.04 o 
  -5  13   3      134.19      139.31      5.18 o 
  -4  13   3       66.40       68.59      3.47 o 
  -3  13   3       50.65       49.58      3.23 o 
  -2  13   3      119.29      131.40      5.05 o 
  -1  13   3      154.37      170.55      3.53 o 
   0  13   3       78.45       71.49      3.30 o 
   1  13   3       49.56       43.49      3.50 o 
   2  13   3       98.75       97.32      4.90 o 
   3  13   3      128.20      127.44     13.37 o 
  -4  14   3       55.40       53.83      3.95 o 
  -3  14   3       34.93       37.39      3.54 o 
  -2  14   3      157.10      179.34      8.74 o 
  -1  14   3      236.93      252.40      5.40 o 
   0  14   3       74.99       72.53      3.78 o 
   1  14   3       35.89       33.38      4.01 o 
   2  14   3       89.63       77.35      7.53 o 
  -2  15   3       79.85       76.16      6.94 o 
  -1  15   3      116.84      122.84      8.95 o 
 -10   0   4      600.18      627.01     10.57 o 
  -9   0   4     1228.39     1369.39      9.70 o 
  -8   0   4      977.58     1098.92     29.73 o 
  -7   0   4     1328.10     1388.47      9.71 o 
  -6   0   4     4615.18     4705.68     51.33 o 
  -5   0   4     5810.05     5892.86     36.99 o 
  -4   0   4     2522.85     2389.95     21.17 o 
  -3   0   4     5407.24     4605.14    103.14 o 
  -2   0   4    19112.48    18326.58    251.93 o 
  -1   0   4    15049.53    14544.44    194.62 o 
   0   0   4     3638.93     3556.05     11.42 o 
   1   0   4     3358.40     3286.16     69.59 o 
   2   0   4     5945.34     5788.79    109.79 o 
   3   0   4     3290.40     3302.84     42.56 o 
   4   0   4     1122.44     1166.71     12.80 o 
   5   0   4     1144.70     1275.40     21.87 o 
   6   0   4     1050.13     1129.66     12.63 o 
 -10   1   4      510.36      556.82     13.31 o 
  -9   1   4     1065.18     1173.58      9.74 o 
  -8   1   4     1271.25     1341.12      7.52 o 
  -7   1   4     1796.90     1819.20     17.76 o 
  -6   1   4     4244.84     4223.83     31.73 o 
  -5   1   4     6124.19     5934.89     25.52 o 
  -4   1   4     4740.22     4543.80     19.50 o 
  -3   1   4     5365.12     4769.56     97.59 o 
  -2   1   4     8439.60     7993.16     76.21 o 
  -1   1   4     7574.21     7008.73     50.15 o 
   0   1   4     4764.73     4578.96     42.40 o 
   1   1   4     5088.64     5065.81     25.90 o 
   2   1   4     5667.54     5731.51     35.84 o 
   3   1   4     3252.68     3299.36     21.18 o 
   4   1   4     1576.53     1650.60      7.87 o 
   5   1   4     1281.57     1364.20     11.26 o 
   6   1   4      900.47      940.35      8.28 o 
 -10   2   4      418.75      463.75     11.38 o 
  -9   2   4      676.85      729.74      9.51 o 
  -8   2   4     1546.86     1597.50     13.55 o 
  -7   2   4     2617.77     2623.40     26.92 o 
  -6   2   4     2833.48     2822.65     27.64 o 
  -5   2   4     3826.86     3776.12     24.91 o 
  -4   2   4     6809.68     6428.79     44.21 o 
  -3   2   4     7696.72     7073.41    102.63 o 
  -2   2   4     5793.08     5318.27     70.19 o 
  -1   2   4     6254.85     5840.27     59.85 o 
   0   2   4     7712.50     7391.27     44.05 o 
   1   2   4     5691.80     5559.95     32.66 o 
   2   2   4     3342.39     3361.47     11.02 o 
   3   2   4     2861.64     2871.66     12.78 o 
   4   2   4     2361.34     2406.18     17.42 o 
   5   2   4     1227.79     1267.83      9.08 o 
   6   2   4      599.53      593.67     20.83 o 
 -10   3   4      401.75      432.21      5.19 o 
  -9   3   4      494.05      519.29      5.55 o 
  -8   3   4     1562.55     1572.07     14.19 o 
  -7   3   4     2872.97     2880.85     24.67 o 
  -6   3   4     2027.96     1985.95     25.17 o 
  -5   3   4     2754.40     2599.08     22.64 o 
  -4   3   4     7862.19     7395.43     36.45 o 
  -3   3   4     7982.56     7471.83     64.46 o 
  -2   3   4     3264.97     3026.42     20.42 o 
  -1   3   4     4277.75     4026.47     63.98 o 
   0   3   4     8799.80     8365.29     45.85 o 
   1   3   4     5903.41     5685.53     52.90 o 
   2   3   4     2197.17     2171.81     20.21 o 
   3   3   4     2379.86     2374.90     17.21 o 
   4   3   4     2563.73     2548.29     16.88 o 
   5   3   4     1100.66     1112.19      7.72 o 
   6   3   4      473.11      483.50      9.77 o 
 -10   4   4      399.25      420.71      7.02 o 
  -9   4   4      572.47      582.41     11.87 o 
  -8   4   4     1346.61     1345.84      9.27 o 
  -7   4   4     1956.09     2001.27     17.11 o 
  -6   4   4     1358.11     1294.21     20.65 o 
  -5   4   4     2256.36     2085.94     24.55 o 
  -4   4   4     7078.66     6477.58     76.55 o 
  -3   4   4     8295.88     8084.19     67.34 o 
  -2   4   4     4213.54     3960.24     40.01 o 
  -1   4   4     5061.52     4826.94     60.94 o 
   0   4   4     8658.26     8368.98     59.36 o 
   1   4   4     5429.75     5117.20     47.14 o 
   2   4   4     1792.50     1683.15     14.79 o 
   3   4   4     1555.71     1545.76     11.29 o 
   4   4   4     1839.92     1862.78     12.90 o 
   5   4   4     1060.28     1051.23      7.56 o 
   6   4   4      535.34      525.52      6.77 o 
 -10   5   4      364.97      355.63     14.08 o 
  -9   5   4      640.05      632.90     12.39 o 
  -8   5   4      924.94      913.53     12.50 o 
  -7   5   4     1565.70     1527.40     17.89 o 
  -6   5   4     2741.98     2554.48     27.06 o 
  -5   5   4     3466.31     3225.29     31.32 o 
  -4   5   4     3345.22     3088.83     33.21 o 
  -3   5   4     3745.98     3514.49     38.45 o 
  -2   5   4     4808.30     4460.02     54.14 o 
  -1   5   4     4431.21     4261.39     45.64 o 
   0   5   4     3421.88     3265.64     29.63 o 
   1   5   4     3409.66     3183.40     27.02 o 
   2   5   4     3332.24     3125.68     20.53 o 
   3   5   4     2312.73     2267.66     16.83 o 
   4   5   4     1325.59     1271.75     12.33 o 
   5   5   4      872.32      867.36      9.07 o 
   6   5   4      580.40      570.23      9.06 o 
  -9   6   4      713.67      707.45     14.00 o 
  -8   6   4      650.47      649.13     11.47 o 
  -7   6   4      866.35      829.14     11.12 o 
  -6   6   4     2670.02     2470.33     35.36 o 
  -5   6   4     3668.02     3458.44     31.46 o 
  -4   6   4     1997.32     1854.47     23.83 o 
  -3   6   4     2574.36     2398.45     29.07 o 
  -2   6   4     6096.43     5973.54     99.63 o 
  -1   6   4     5044.52     4819.90     45.29 o 
   0   6   4     2032.75     1895.49     18.42 o 
   1   6   4     2482.45     2345.45     27.37 o 
   2   6   4     3664.59     3472.70     41.78 o 
   3   6   4     1960.88     1871.39     22.87 o 
   4   6   4      762.61      736.33      7.87 o 
   5   6   4      746.84      751.71      8.82 o 
   6   6   4      609.32      546.79     14.91 o 
  -9   7   4      568.34      541.63     11.97 o 
  -8   7   4      592.66      567.98      7.49 o 
  -7   7   4      732.95      665.52     13.63 o 
  -6   7   4     1935.87     1819.14     29.05 o 
  -5   7   4     2724.33     2580.05     26.34 o 
  -4   7   4     1699.63     1561.40     18.17 o 
  -3   7   4     2144.78     2057.00     23.61 o 
  -2   7   4     4531.04     4171.89     69.93 o 
  -1   7   4     3895.14     3649.44     51.68 o 
   0   7   4     1794.91     1707.82     18.56 o 
   1   7   4     1990.56     1912.16     19.79 o 
   2   7   4     2641.69     2539.47     27.78 o 
   3   7   4     1469.47     1378.50     17.52 o 
   4   7   4      669.21      634.70      9.16 o 
   5   7   4      632.46      597.04      6.47 o 
  -9   8   4      324.91      298.63      6.11 o 
  -8   8   4      529.38      495.78      6.90 o 
  -7   8   4      798.24      744.77     10.04 o 
  -6   8   4     1137.77     1086.31     22.03 o 
  -5   8   4     1436.73     1349.72     20.16 o 
  -4   8   4     1713.19     1574.20     11.59 o 
  -3   8   4     2433.96     2276.81     25.08 o 
  -2   8   4     3457.84     3275.57     59.22 o 
  -1   8   4     3328.52     3144.36     56.41 o 
   0   8   4     2241.45     2088.02     26.80 o 
   1   8   4     1576.25     1489.18     25.37 o 
   2   8   4     1343.99     1278.43     15.76 o 
   3   8   4     1088.25     1002.23     14.49 o 
   4   8   4      746.57      684.63      5.09 o 
   5   8   4      462.64      428.58      9.51 o 
  -8   9   4      553.72      512.77     10.04 o 
  -7   9   4      933.06      861.05     16.26 o 
  -6   9   4      755.94      705.99      8.71 o 
  -5   9   4     1020.68     1040.54     22.35 o 
  -4   9   4     2231.75     2202.17     29.68 o 
  -3   9   4     2056.00     2026.55     30.56 o 
  -2   9   4      864.22      804.27      9.85 o 
  -1   9   4     1135.53     1007.83     19.71 o 
   0   9   4     2350.30     2241.30     31.55 o 
   1   9   4     1794.45     1707.88     15.52 o 
   2   9   4      848.75      783.73     11.55 o 
   3   9   4      862.44      821.86      7.99 o 
   4   9   4      873.08      809.45     13.56 o 
   5   9   4      410.20      367.98     10.13 o 
  -8  10   4      393.73      356.93      6.08 o 
  -7  10   4      713.33      676.65      5.44 o 
  -6  10   4      516.56      479.89      6.57 o 
  -5  10   4      621.62      540.71     14.85 o 
  -4  10   4     1655.37     1537.82     21.77 o 
  -3  10   4     1812.46     1771.52     36.14 o 
  -2  10   4      856.06      842.38     16.72 o 
  -1  10   4     1045.90      995.48     14.61 o 
   0  10   4     1944.68     1916.02     31.48 o 
   1  10   4     1314.08     1227.44     11.52 o 
   2  10   4      549.57      485.51      5.82 o 
   3  10   4      613.66      564.85      7.11 o 
   4  10   4      649.21      607.37     10.34 o 
  -7  11   4      369.42      321.51      5.68 o 
  -6  11   4      482.46      441.85      6.05 o 
  -5  11   4      611.52      604.22     11.81 o 
  -4  11   4      887.61      838.13     15.71 o 
  -3  11   4     1035.24      950.20     16.70 o 
  -2  11   4      924.54     1032.41     24.48 o 
  -1  11   4      933.72      854.44     12.74 o 
   0  11   4     1016.51      975.23     14.88 o 
   1  11   4      836.63      789.75     17.40 o 
   2  11   4      582.22      544.16      5.38 o 
   3  11   4      444.58      401.85      4.99 o 
  -6  12   4      373.97      364.61      5.60 o 
  -5  12   4      558.83      521.52     10.08 o 
  -4  12   4      505.58      472.17     10.69 o 
  -3  12   4      640.04      618.12      5.53 o 
  -2  12   4      987.74     1073.79     26.28 o 
  -1  12   4      872.17      896.54     18.04 o 
   0  12   4      558.13      548.22      7.22 o 
   1  12   4      559.68      516.79      7.17 o 
   2  12   4      548.51      496.90      8.87 o 
   3  12   4      293.06      249.75      7.24 o 
  -5  13   4      489.40      490.32      8.42 o 
  -4  13   4      253.75      237.13      6.87 o 
  -3  13   4      285.29      264.60      7.01 o 
  -2  13   4      640.49      647.13      8.44 o 
  -1  13   4      537.92      552.12      8.75 o 
   0  13   4      237.14      215.59      3.76 o 
   1  13   4      320.28      293.93      7.58 o 
   2  13   4      500.50      473.89     14.96 o 
  -4  14   4      243.79      250.45      7.82 o 
  -3  14   4      271.84      261.29     13.70 o 
  -2  14   4      412.89      449.50      8.32 o 
  -1  14   4      392.47      393.12      8.30 o 
   0  14   4      260.21      251.20      8.23 o 
 -10   1   5       10.45        5.83      3.47 o 
  -9   1   5       28.35       33.05      2.70 o 
  -8   1   5       12.62       16.93      2.62 o 
  -7   1   5        7.29        6.11      1.80 o 
  -6   1   5      148.02      138.36      5.21 o 
  -5   1   5       85.65       82.05      3.45 o 
  -4   1   5       54.85       46.51      2.22 o 
  -3   1   5        9.89       13.04      1.19 o 
  -2   1   5       20.83       19.82      1.38 o 
  -1   1   5       49.28       44.82      1.72 o 
   0   1   5       39.19       42.72      0.89 o 
   1   1   5      140.78      138.58      1.73 o 
   2   1   5      105.07      112.07      1.65 o 
   3   1   5       18.27       19.03      2.19 o 
   4   1   5        4.22        1.65      2.39 o 
   5   1   5       34.91       35.35      3.46 o 
 -10   2   5       20.79       22.55      3.62 o 
  -9   2   5       34.39       35.89      2.87 o 
  -8   2   5       19.48       22.45      2.15 o 
  -7   2   5        8.65        7.86      1.00 o 
  -6   2   5      156.98      157.45      3.46 o 
  -5   2   5       47.66       49.40      1.84 o 
  -4   2   5      107.08       96.84      2.96 o 
  -3   2   5       23.38       19.08      1.68 o 
  -2   2   5      450.95      433.18      6.06 o 
  -1   2   5        0.36        2.16      0.82 o 
   0   2   5       81.18       82.53      1.16 o 
   1   2   5      100.41       93.33      2.59 o 
   2   2   5      116.82      126.26      1.70 o 
   3   2   5       21.61       23.89      2.21 o 
   4   2   5        8.84       13.55      2.52 o 
   5   2   5       41.65       45.88      3.27 o 
 -10   3   5        7.68        6.77      3.83 o 
  -9   3   5       20.88       27.32      3.37 o 
  -8   3   5        2.21        5.97      2.06 o 
  -7   3   5        3.51        2.35      1.49 o 
  -6   3   5        5.72        6.39      1.26 o 
  -5   3   5       50.89       46.15      2.01 o 
  -4   3   5       53.53       50.03      1.65 o 
  -3   3   5       57.90       53.13      1.67 o 
  -2   3   5       68.40       60.09      1.75 o 
  -1   3   5       53.53       48.82      0.99 o 
   0   3   5       56.79       54.87      1.09 o 
   1   3   5       52.29       49.78      1.30 o 
   2   3   5        3.80        4.34      1.76 o 
   3   3   5        3.78        3.74      1.98 o 
   4   3   5        3.02        3.80      2.47 o 
   5   3   5       20.16       16.56      2.93 o 
 -10   4   5        0.53        0.04      3.81 o 
  -9   4   5        0.59        0.26      3.25 o 
  -8   4   5       81.66       80.53      2.50 o 
  -7   4   5       68.12       59.03      4.49 o 
  -6   4   5        3.11        4.15      1.42 o 
  -5   4   5       15.68       13.69      1.35 o 
  -4   4   5      243.22      221.95      2.07 o 
  -3   4   5       45.18       44.50      1.43 o 
  -2   4   5        8.25        8.43      1.05 o 
  -1   4   5       93.57       85.31      1.26 o 
   0   4   5      208.75      196.07      4.35 o 
   1   4   5        3.07        3.70      1.49 o 
   2   4   5        0.85        1.82      1.50 o 
   3   4   5       91.40       89.24      2.26 o 
   4   4   5       60.04       61.29      2.38 o 
   5   4   5        0.41        1.09      3.26 o 
 -10   5   5        0.78        1.14      3.58 o 
  -9   5   5        2.40        0.82      2.84 o 
  -8   5   5      100.67       96.38      3.57 o 
  -7   5   5      173.19      154.03      5.84 o 
  -6   5   5        4.17        7.83      1.71 o 
  -5   5   5       17.65       15.22      1.13 o 
  -4   5   5      242.69      224.98      2.81 o 
  -3   5   5       37.85       35.59      1.15 o 
  -2   5   5       16.32       19.90      1.16 o 
  -1   5   5       95.12       88.73      2.22 o 
   0   5   5      208.26      203.32      3.34 o 
   1   5   5        2.94        2.25      1.82 o 
   2   5   5       10.81       13.08      1.76 o 
   3   5   5      206.47      191.28      4.20 o 
   4   5   5       74.00       79.01      2.70 o 
   5   5   5        3.89        1.02      3.26 o 
  -9   6   5        4.12        5.88      2.99 o 
  -8   6   5       35.26       28.14      2.90 o 
  -7   6   5       53.33       47.60      3.79 o 
  -6   6   5        9.14        8.16      1.73 o 
  -5   6   5       25.67       21.11      1.85 o 
  -4   6   5      177.68      165.38      2.45 o 
  -3   6   5      138.41      129.48      1.74 o 
  -2   6   5       55.27       56.17      1.48 o 
  -1   6   5      164.29      154.88      2.02 o 
   0   6   5      165.33      160.02      3.80 o 
   1   6   5       19.33       18.54      2.26 o 
   2   6   5       12.06       13.77      1.94 o 
   3   6   5       57.48       59.82      2.79 o 
   4   6   5       30.82       30.79      3.07 o 
   5   6   5        3.87        7.34      3.68 o 
  -9   7   5       20.67       15.11      4.34 o 
  -8   7   5        2.91        1.66      2.63 o 
  -7   7   5       30.02       30.52      2.47 o 
  -6   7   5      137.93      133.18      4.00 o 
  -5   7   5       50.66       41.44      3.58 o 
  -4   7   5        6.67        7.58      1.83 o 
  -3   7   5      158.58      185.46      7.87 o 
  -2   7   5      419.68      397.58      5.60 o 
  -1   7   5      105.51      102.11      2.37 o 
   0   7   5        8.71        8.12      2.09 o 
   1   7   5       76.68       70.94      2.76 o 
   2   7   5      118.21      119.96      2.68 o 
   3   7   5       18.84       19.38      3.12 o 
   4   7   5        5.25        9.57      3.16 o 
  -9   8   5       52.57       52.56      4.31 o 
  -8   8   5        2.97        1.72      3.06 o 
  -7   8   5       13.28       12.43      2.53 o 
  -6   8   5      212.78      190.89      4.15 o 
  -5   8   5      138.55      123.91      4.54 o 
  -4   8   5        4.30        7.77      1.74 o 
  -3   8   5       78.37       86.49      4.64 o 
  -2   8   5      286.39      271.03      3.38 o 
  -1   8   5       40.14       40.53      2.01 o 
   0   8   5        7.08        2.05      2.67 o 
   1   8   5      184.78      166.10      2.99 o 
   2   8   5      176.31      168.99      2.59 o 
   3   8   5        7.22        5.30      2.96 o 
   4   8   5        7.21        4.98      4.01 o 
  -8   9   5       22.38       18.45      3.39 o 
  -7   9   5       18.51       11.59      3.56 o 
  -6   9   5      108.93       97.18      3.13 o 
  -5   9   5      161.41      142.34      2.92 o 
  -4   9   5       64.13       55.74      1.92 o 
  -3   9   5       53.03       58.58      1.93 o 
  -2   9   5       74.29       73.61      2.12 o 
  -1   9   5       40.49       38.82      2.35 o 
   0   9   5       68.06       61.73      2.28 o 
   1   9   5      173.31      159.94      3.21 o 
   2   9   5       96.79       92.96      3.22 o 
   3   9   5       16.27       23.27      3.08 o 
  -8  10   5       42.89       38.48      5.15 o 
  -7  10   5       28.57       26.15      3.07 o 
  -6  10   5       14.78       14.19      3.52 o 
  -5  10   5       56.31       59.49      4.80 o 
  -4  10   5      141.01      132.70      3.20 o 
  -3  10   5      121.92      117.16      3.84 o 
  -2  10   5       97.41       90.33      2.54 o 
  -1  10   5      143.41      130.90      2.68 o 
   0  10   5      135.27      120.05      2.65 o 
   1  10   5       45.86       50.69      3.52 o 
   2  10   5       18.38       18.18      3.50 o 
   3  10   5       34.29       28.71      5.22 o 
  -7  11   5       45.25       39.35      5.09 o 
  -6  11   5        7.55        1.94      3.87 o 
  -5  11   5       56.49       50.56      4.69 o 
  -4  11   5      214.82      204.80      6.38 o 
  -3  11   5       81.15       80.54      2.73 o 
  -2  11   5       13.44       22.60      3.23 o 
  -1  11   5      116.23      110.80      3.22 o 
   0  11   5      200.70      195.05      5.31 o 
   1  11   5       37.45       40.78      3.61 o 
   2  11   5       10.68        4.41      4.36 o 
  -6  12   5       27.16       26.71      5.21 o 
  -5  12   5       30.55       33.34      5.15 o 
  -4  12   5       93.43       92.14      5.17 o 
  -3  12   5       72.91       68.25      2.93 o 
  -2  12   5       38.10       40.81      3.49 o 
  -1  12   5       81.61       78.08      3.57 o 
   0  12   5       86.12       77.14      4.41 o 
   1  12   5       26.69       24.30      5.02 o 
  -5  13   5       41.99       52.96      5.54 o 
  -4  13   5       27.54       28.68      3.84 o 
  -3  13   5       54.80       57.13      3.71 o 
  -2  13   5       79.81       84.40      3.46 o 
  -1  13   5       49.42       49.05      4.03 o 
   0  13   5       28.89       33.92      4.11 o 
 -10   0   6      496.97      504.77     22.75 o 
  -9   0   6      473.22      477.93     23.16 o 
  -8   0   6      513.20      529.69     20.10 o 
  -7   0   6     1528.94     1606.41     51.97 o 
  -6   0   6     2361.55     2305.96     75.33 o 
  -5   0   6     1310.14     1351.43     66.12 o 
  -4   0   6     1709.14     1750.59     36.65 o 
  -3   0   6     5372.80     5677.56     71.53 o 
  -2   0   6     5629.51     6109.96     46.00 o 
  -1   0   6     1954.43     2172.39     10.17 o 
   0   0   6     1349.88     1353.24     35.13 o 
   1   0   6     2258.73     2308.02     45.57 o 
   2   0   6     1581.26     1569.45     30.47 o 
   3   0   6      614.83      606.98     17.49 o 
   4   0   6      509.91      520.12     37.00 o 
 -10   1   6      422.29      412.62      8.01 o 
  -9   1   6      553.14      567.20     18.89 o 
  -8   1   6      712.76      743.70     20.15 o 
  -7   1   6     1495.84     1510.99     23.81 o 
  -6   1   6     2342.29     2221.50     29.07 o 
  -5   1   6     1993.23     2057.25     50.31 o 
  -4   1   6     1979.32     2086.58     15.07 o 
  -3   1   6     3008.69     3174.44     32.04 o 
  -2   1   6     3056.08     3208.05     41.76 o 
  -1   1   6     2031.48     2083.75     51.23 o 
   0   1   6     1963.44     2002.90     43.94 o 
   1   1   6     2269.52     2313.81     62.77 o 
   2   1   6     1533.24     1559.59     26.79 o 
   3   1   6      792.83      805.35     17.75 o 
   4   1   6      594.95      595.24     29.81 o 
 -10   2   6      276.40      270.22     11.06 o 
  -9   2   6      585.79      584.71     15.97 o 
  -8   2   6     1041.69     1070.73     19.41 o 
  -7   2   6     1195.39     1245.11     33.31 o 
  -6   2   6     1466.20     1536.77     51.56 o 
  -5   2   6     2405.88     2432.47     51.56 o 
  -4   2   6     2889.54     3029.37     31.82 o 
  -3   2   6     2304.73     2389.70     32.70 o 
  -2   2   6     2279.29     2399.93     27.51 o 
  -1   2   6     2831.65     2920.50     56.47 o 
   0   2   6     2408.45     2464.63     62.57 o 
   1   2   6     1538.17     1543.23     29.44 o 
   2   2   6     1261.78     1262.24     24.25 o 
   3   2   6     1079.83     1058.40     17.20 o 
   4   2   6      628.99      578.81     18.23 o 
 -10   3   6      212.20      192.81     11.53 o 
  -9   3   6      557.30      513.04     13.72 o 
  -8   3   6     1140.11     1155.38     26.54 o 
  -7   3   6      954.21      946.79     21.04 o 
  -6   3   6     1014.16     1009.36     30.06 o 
  -5   3   6     2565.88     2134.03     48.19 o 
  -4   3   6     3215.38     3348.75     73.06 o 
  -3   3   6     1627.92     1673.17     19.11 o 
  -2   3   6     1582.19     1596.86     24.63 o 
  -1   3   6     3103.18     3180.21     64.31 o 
   0   3   6     2589.51     2699.25     43.93 o 
   1   3   6     1108.90     1078.60     27.02 o 
   2   3   6      986.71      988.46     19.14 o 
   3   3   6     1109.57     1110.03     16.07 o 
   4   3   6      589.17      533.14     11.03 o 
 -10   4   6      239.60      219.96     16.66 o 
  -9   4   6      509.21      481.03     13.60 o 
  -8   4   6      824.76      817.34     15.02 o 
  -7   4   6      653.08      638.34     20.48 o 
  -6   4   6      812.33      741.97     18.37 o 
  -5   4   6     2293.51     2067.62     28.43 o 
  -4   4   6     3209.24     3390.78     37.50 o 
  -3   4   6     1940.60     1952.23     32.89 o 
  -2   4   6     1850.08     1831.19     24.72 o 
  -1   4   6     3095.30     3062.32     35.41 o 
   0   4   6     2443.36     2425.21     43.01 o 
   1   4   6      956.66      949.43     24.76 o 
   2   4   6      682.92      654.71     13.71 o 
   3   4   6      794.00      778.62     18.06 o 
   4   4   6      537.14      502.63     11.12 o 
  -9   5   6      386.49      367.83     19.12 o 
  -8   5   6      620.58      561.96     15.09 o 
  -7   5   6     1065.98     1005.91     24.31 o 
  -6   5   6     1398.25     1261.16     32.71 o 
  -5   5   6     1394.19     1313.38     22.11 o 
  -4   5   6     1506.64     1358.05     41.15 o 
  -3   5   6     1856.79     1805.96     32.26 o 
  -2   5   6     1823.41     1765.08     30.06 o 
  -1   5   6     1481.52     1446.93     22.03 o 
   0   5   6     1417.57     1339.20     27.61 o 
   1   5   6     1416.49     1368.38     29.53 o 
   2   5   6     1074.12     1005.37     22.86 o 
   3   5   6      655.20      619.75     14.64 o 
   4   5   6      428.55      371.11      4.20 o 
  -9   6   6      308.50      271.65     11.18 o 
  -8   6   6      356.62      326.57     14.81 o 
  -7   6   6      953.27      859.09     10.72 o 
  -6   6   6     1520.82     1393.32     23.70 o 
  -5   6   6      981.50      895.68     13.96 o 
  -4   6   6      968.30      873.09     16.77 o 
  -3   6   6     2118.13     1965.22     26.01 o 
  -2   6   6     2160.32     2018.65     36.71 o 
  -1   6   6     1020.79      993.62     22.79 o 
   0   6   6      987.70      908.76     12.83 o 
   1   6   6     1485.92     1422.79     26.29 o 
   2   6   6      996.05      947.35     19.31 o 
   3   6   6      423.82      388.90     11.45 o 
  -9   7   6      273.56      226.32      8.58 o 
  -8   7   6      306.54      267.81      6.87 o 
  -7   7   6      702.46      623.26     10.03 o 
  -6   7   6     1131.39     1001.99     12.51 o 
  -5   7   6      825.07      760.49     11.99 o 
  -4   7   6      838.91      750.43     18.42 o 
  -3   7   6     1670.04     1624.36     26.29 o 
  -2   7   6     1734.26     1617.40     32.39 o 
  -1   7   6      907.28      831.06     17.35 o 
   0   7   6      823.18      761.35     16.34 o 
   1   7   6     1094.32      979.86     16.28 o 
   2   7   6      736.32      691.82     13.31 o 
   3   7   6      354.26      328.57     12.67 o 
  -8   8   6      330.33      277.10      8.13 o 
  -7   8   6      470.32      404.73      9.16 o 
  -6   8   6      611.36      540.81     10.64 o 
  -5   8   6      722.29      665.30     17.84 o 
  -4   8   6      956.23      848.19     19.35 o 
  -3   8   6     1360.64     1311.25     26.10 o 
  -2   8   6     1439.72     1336.62     20.90 o 
  -1   8   6     1045.78      933.05     21.32 o 
   0   8   6      726.27      654.31     15.42 o 
   1   8   6      610.80      546.30     13.41 o 
   2   8   6      512.64      452.09     10.25 o 
   3   8   6      367.03      303.76      4.68 o 
  -8   9   6      389.37      326.30      5.98 o 
  -7   9   6      361.45      290.15     10.61 o 
  -6   9   6      420.73      368.92     11.04 o 
  -5   9   6      853.01      763.58     15.22 o 
  -4   9   6      932.04      870.11     17.54 o 
  -3   9   6      467.95      446.61     10.47 o 
  -2   9   6      465.81      440.15      7.96 o 
  -1   9   6      912.23      824.29     15.10 o 
   0   9   6      842.25      758.11     12.78 o 
   1   9   6      444.66      390.20     12.25 o 
   2   9   6      387.30      317.52      9.40 o 
  -7  10   6      260.43      209.06      5.22 o 
  -6  10   6      262.39      220.26      4.40 o 
  -5  10   6      616.18      580.30     13.78 o 
  -4  10   6      806.36      781.19     13.41 o 
  -3  10   6      448.56      395.45     10.60 o 
  -2  10   6      423.37      392.17      9.80 o 
  -1  10   6      766.10      700.34     19.88 o 
   0  10   6      648.19      560.10     15.63 o 
   1  10   6      304.92      252.17     10.14 o 
  -6  11   6      260.26      227.56      6.58 o 
  -5  11   6      369.45      325.33     10.17 o 
  -4  11   6      460.87      424.48      8.63 o 
  -3  11   6      432.16      439.40      6.75 o 
  -2  11   6      417.19      370.76     12.14 o 
  -1  11   6      453.17      387.57     10.69 o 
   0  11   6      399.53      359.88      9.98 o 
   1  11   6      284.45      239.17     11.55 o 
  -5  12   6      235.32      197.66      9.16 o 
  -4  12   6      276.02      246.78      3.87 o 
  -3  12   6      411.66      402.80      9.48 o 
  -2  12   6      403.33      329.62      8.25 o 
  -1  12   6      277.09      226.03     10.33 o 
  -9   1   7        0.58       17.00     10.24 o 
  -8   1   7        2.93       -2.61      9.22 o 
  -7   1   7       28.10       24.34      5.53 o 
  -6   1   7       33.52       45.52      4.64 o 
  -5   1   7        5.30        6.99      1.84 o 
  -4   1   7        4.80        6.16      2.10 o 
  -3   1   7        4.01        7.39      2.10 o 
  -2   1   7        6.76        3.92      2.59 o 
  -1   1   7       14.75       21.03      3.69 o 
   0   1   7       23.66       25.21      4.23 o 
   1   1   7       41.24       43.40      5.19 o 
   2   1   7        0.77        4.64      5.60 o 
   3   1   7        2.18        4.48     10.43 o 
  -8   2   7        4.31       -4.82      9.13 o 
  -7   2   7       29.07       37.77      7.20 o 
  -6   2   7       22.43       25.23      2.56 o 
  -5   2   7       14.83       16.14      1.52 o 
  -4   2   7        1.11       -0.23      1.57 o 
  -3   2   7      103.52      113.78      2.24 o 
  -2   2   7        7.31       14.57      3.17 o 
  -1   2   7       17.87       21.58      3.72 o 
   0   2   7       13.08       18.27      4.47 o 
   1   2   7       41.45       58.88      5.05 o 
   2   2   7        1.24        3.45     10.33 o 
   3   2   7        4.26        9.60      7.52 o 
  -8   3   7        0.60       -0.62      6.61 o 
  -7   3   7        0.72        0.72      7.15 o 
  -6   3   7       11.78       10.85      2.94 o 
  -5   3   7       17.93       15.25      2.19 o 
  -4   3   7       20.39       19.74      1.71 o 
  -3   3   7       23.60       26.04      2.11 o 
  -2   3   7       20.01       22.45      3.50 o 
  -1   3   7       19.65       25.88      4.59 o 
   0   3   7       17.78       16.48      4.48 o 
   1   3   7        2.78       13.34      5.11 o 
   2   3   7        0.83       -1.53      5.98 o 
  -9   4   7       18.44       25.76      7.54 o 
  -8   4   7       27.92       35.63      6.76 o 
  -7   4   7        0.59        3.50      7.10 o 
  -6   4   7        2.83        2.92      4.59 o 
  -5   4   7       60.48       58.30      3.62 o 
  -4   4   7       25.97       31.17      2.83 o 
  -3   4   7        0.88        0.95      2.02 o 
  -2   4   7       17.26       13.28      1.82 o 
  -1   4   7       64.55       74.60      4.84 o 
   0   4   7        6.25       12.87      5.19 o 
   1   4   7        0.43       -0.29      5.32 o 
   2   4   7       23.18       19.00      7.09 o 
  -8   5   7       59.36       73.24     10.91 o 
  -7   5   7        8.33       12.40      6.05 o 
  -6   5   7        5.65        3.31      5.18 o 
  -5   5   7       62.50       64.18      5.49 o 
  -4   5   7       22.85       26.88      2.49 o 
  -3   5   7        2.39        4.45      2.86 o 
  -2   5   7       16.82       15.02      3.59 o 
  -1   5   7       65.96       76.58      3.91 o 
   0   5   7        6.28        6.41      5.50 o 
   1   5   7        3.48        8.27      5.67 o 
   2   5   7       57.59       46.08      7.63 o 
  -8   6   7       19.00        5.29     11.35 o 
  -7   6   7        6.25       11.99      4.95 o 
  -6   6   7        7.95        9.44      6.95 o 
  -5   6   7       46.79       43.37      5.66 o 
  -4   6   7       52.21       50.92      3.39 o 
  -3   6   7       26.01       23.53      2.29 o 
  -2   6   7       48.60       46.74      3.33 o 
  -1   6   7       59.26       60.68      4.83 o 
   0   6   7       13.78       14.30      4.46 o 
   1   6   7        5.01       12.08      5.02 o 
   2   6   7       17.61        5.70      8.00 o 
  -7   7   7       39.55       31.94     11.90 o 
  -6   7   7       25.14       22.06      6.11 o 
  -5   7   7        4.59        5.71      5.91 o 
  -4   7   7       39.46       30.13      6.15 o 
  -3   7   7      132.06      128.24      5.12 o 
  -2   7   7       57.34       62.17      3.48 o 
  -1   7   7        7.14        9.90      4.16 o 
   0   7   7       21.46       16.57      4.80 o 
   1   7   7       40.25       46.90      5.91 o 
  -7   8   7       55.63       41.43     15.58 o 
  -6   8   7       60.13       46.43     10.97 o 
  -5   8   7        6.01        3.51      6.78 o 
  -4   8   7       18.96       18.43      2.89 o 
  -3   8   7       84.36       89.35      4.05 o 
  -2   8   7       26.42       31.99      5.71 o 
  -1   8   7        4.26        1.89      4.79 o 
   0   8   7       49.11       43.02      3.91 o 
   1   8   7       68.93       70.56      6.42 o 
  -7   9   7       30.80       22.83      8.20 o 
  -6   9   7       56.93       40.67     15.30 o 
  -5   9   7       31.73       23.81      7.65 o 
  -4   9   7       21.21       15.97      4.25 o 
  -3   9   7       26.00       28.98      3.89 o 
  -2   9   7       17.58       21.86      4.87 o 
  -1   9   7       23.50       19.31      4.64 o 
   0   9   7       56.80       48.72      5.61 o 
  -6  10   7       17.23       19.33     13.05 o 
  -5  10   7       46.38       55.32      8.78 o 
  -4  10   7       48.36       54.88     11.30 o 
  -3  10   7       38.59       40.42      9.25 o 
  -2  10   7       51.07       51.83      6.31 o 
  -1  10   7       52.87       47.64      6.54 o 
   0  10   7       23.23       24.31      7.17 o 
  -5  11   7       65.75       46.57     12.78 o 
  -4  11   7       41.53       36.80     12.60 o 
  -3  11   7        9.49       10.35      4.34 o 
  -2  11   7       34.14       28.45      6.67 o 
  -7   0   8      683.62      907.18     14.12 o 
  -6   0   8      488.72      639.16      9.99 o 
  -5   0   8      486.54      514.21     14.10 o 
  -4   0   8     1276.11     1345.35     44.10 o 
  -3   0   8     1640.31     1953.63    109.33 o 
  -2   0   8      771.53      945.25     15.45 o 
  -1   0   8      453.98      508.90     51.53 o 
   0   0   8      644.77      787.65     36.16 o 
   1   0   8      542.27      673.63     20.42 o 
  -9   1   8      223.42      333.07     13.10 o 
  -8   1   8      409.05      539.52     13.71 o 
  -7   1   8      670.68      865.33     13.61 o 
  -6   1   8      645.80      787.98      7.93 o 
  -5   1   8      599.08      674.40      7.68 o 
  -4   1   8      837.03      935.32     24.01 o 
  -3   1   8      936.19     1126.62     26.70 o 
  -2   1   8      684.69      837.88     22.00 o 
  -1   1   8      609.44      732.93     10.81 o 
   0   1   8      687.12      877.29      7.76 o 
   1   1   8      529.76      681.97     16.05 o 
  -8   2   8      382.08      490.68      8.91 o 
  -7   2   8      450.73      572.06     10.57 o 
  -6   2   8      673.98      793.51      7.40 o 
  -5   2   8      841.07      949.62      6.06 o 
  -4   2   8      720.96      754.85     21.22 o 
  -3   2   8      673.12      761.65     25.31 o 
  -2   2   8      809.64      983.32     14.03 o 
  -1   2   8      765.92      934.18     25.12 o 
   0   2   8      542.19      675.27      8.56 o 
   1   2   8      431.55      540.90      7.46 o 
  -8   3   8      328.92      397.00     15.91 o 
  -7   3   8      316.33      357.45      7.51 o 
  -6   3   8      657.02      747.67      9.54 o 
  -5   3   8      950.66     1052.81     13.03 o 
  -4   3   8      604.86      666.19     15.09 o 
  -3   3   8      494.17      593.38     19.59 o 
  -2   3   8      846.62     1010.28     18.20 o 
  -1   3   8      835.99     1015.45     17.94 o 
   0   3   8      430.69      536.68      9.53 o 
   1   3   8      327.33      421.22      8.71 o 
  -8   4   8      233.42      286.74     45.97 o 
  -7   4   8      246.99      291.14     19.64 o 
  -6   4   8      579.60      665.40     11.46 o 
  -5   4   8      927.75      996.15     28.88 o 
  -4   4   8      681.74      709.10     18.89 o 
  -3   4   8      570.28      643.49      5.29 o 
  -2   4   8      858.13      977.17      9.93 o 
  -1   4   8      800.96      941.23     20.81 o 
   0   4   8      383.65      466.28      9.48 o 
   1   4   8      240.90      275.78      8.55 o 
  -8   5   8      312.60      356.66     13.80 o 
  -7   5   8      423.69      491.51     12.96 o 
  -6   5   8      444.40      512.63      7.36 o 
  -5   5   8      473.61      469.55      9.89 o 
  -4   5   8      558.90      566.21     20.37 o 
  -3   5   8      569.48      627.68     19.74 o 
  -2   5   8      491.15      567.52     17.38 o 
  -1   5   8      460.35      529.27      7.99 o 
   0   5   8      455.99      503.64     15.58 o 
  -7   6   8      452.46      563.00     14.02 o 
  -6   6   8      358.51      250.81      9.91 o 
  -5   6   8      307.54      253.43     10.07 o 
  -4   6   8      562.74      604.20      5.92 o 
  -3   6   8      665.57      708.16     17.75 o 
  -2   6   8      386.58      437.61     16.72 o 
  -1   6   8      320.73      364.98      8.73 o 
   0   6   8      445.84      509.05     10.38 o 
  -6   7   8      294.59      205.55     10.61 o 
  -5   7   8      270.36      264.36     34.63 o 
  -4   7   8      469.56      421.40     12.02 o 
  -3   7   8      560.32      574.77     14.21 o 
  -2   7   8      348.16      382.31      8.60 o 
  -1   7   8      274.17      297.56      7.21 o 
   0   7   8      335.17      387.53     11.68 o 
  -7   8   8      194.27      106.91      9.23 o 
  -6   8   8      232.10      232.08     52.29 o 
  -5   8   8      290.40      289.24     22.15 o 
  -4   8   8      405.22      403.76      7.96 o 
  -3   8   8      461.51      456.18     14.04 o 
  -2   8   8      364.71      406.16      6.75 o 
  -1   8   8      255.43      243.75     29.49 o 
  -6   9   8      244.87      202.70     11.65 o 
  -5   9   8      299.67      300.94     35.17 o 
  -4   9   8      186.41      165.19     20.02 o 
  -3   9   8      158.39      147.22      7.10 o 
  -2   9   8      265.28      257.99     37.82 o 
  -8   1   9        3.56        4.00      6.95 o 
  -7   1   9        8.26       11.41      5.85 o 
  -6   1   9        0.03        5.77      5.71 o 
  -5   1   9        1.17        0.79      2.62 o 
  -4   1   9        0.20        1.04      2.67 o 
  -3   1   9        0.95        4.66      3.62 o 
  -2   1   9        3.15       13.75      4.03 o 
  -1   1   9        2.74        1.69      4.66 o 
  -8   2   9        3.21       -0.25      7.11 o 
  -7   2   9        5.91        3.59      5.89 o 
  -6   2   9        0.73        1.38      8.02 o 
  -5   2   9        0.06       -1.01      2.76 o 
  -4   2   9       16.30       16.99      4.87 o 
  -3   2   9        4.54       10.29      3.33 o 
  -2   2   9        1.65        3.40      4.53 o 
  -1   2   9        1.29        1.10      6.28 o 
  -8   3   9        0.11       11.98     19.68 o 
  -7   3   9        1.86        6.29      6.03 o 
  -6   3   9        4.34        9.77      4.86 o 
  -5   3   9        5.72        7.62      2.76 o 
  -4   3   9        6.77        2.93      2.92 o 
  -3   3   9        6.09        8.50      3.37 o 
  -2   3   9        5.54        7.99      4.09 o 
  -1   3   9        4.73        5.26      5.59 o 
  -7   4   9        0.78        0.79      6.22 o 
  -6   4   9       10.56       12.89      4.95 o 
  -5   4   9        8.30       11.44      3.30 o 
  -4   4   9        0.38        7.78      6.88 o 
  -3   4   9        2.83        7.55      5.45 o 
  -2   4   9       13.24       15.37      5.09 o 
  -1   4   9        3.56        8.34      6.94 o 
  -7   5   9        2.23        0.05     10.03 o 
  -5   5   9        7.50        5.25      4.83 o 
  -4   5   9        0.32        6.26      5.44 o 
  -3   5   9        2.62       -1.28      5.06 o 
  -2   5   9       13.58       29.43      7.13 o 
  -6   6   9        9.37       21.67      8.21 o 
  -5   6   9       13.79        9.23      8.97 o 
  -4   6   9        9.16       30.31     19.47 o 
  -3   6   9       12.32        9.86      8.28 o 
  -2   6   9       15.39       15.20      8.27 o 
  -5   7   9        8.49        7.39     20.50 o 
  -4   7   9       29.52       28.81     10.99 o 
  -6   0  10      122.42      101.68      7.35 o 
  -4   0  10      355.75      360.33     47.96 o 
  -6   1  10      149.04      114.23      6.97 o 
  -4   1  10      218.34      272.10      6.02 o 
  -4   2  10      161.14      175.20     24.71 o 
                                                 
